# Supplementary material for: Crystal structure of poly[(N,N-di­methyl­acetamide-κO)(μ4-5-methyl­isophthalato-κ5 O:O,O′:O′′:O′′′)manganese(II)]
Source: Acta Crystallogr E Crystallogr Commun. 2015 Jan 1;71(Pt 1):m1–2. doi: 10.1107/S2056989014025626 (PMC4331860; doi:10.1107/S2056989014025626)
Supplement: Supplementary file 1 [file e-71-000m1-sup1.cif]

##############################################################################
#                                                                            #
# This CIF contains the data in a paper accepted for publication in          #
# Acta Crystallographica Section E. It conforms to the requirements of       #
# Notes for Authors for Acta Crystallographica Section E, and has been       #
# peer reviewed under the auspices of the IUCr Commission on Journals.       #
#                                                                            #
# Full details of the Crystallographic Information File format               #
# are given in the paper "The Crystallographic Information File (CIF):       #
# a New Standard Archive File for Crystallography" by S. R. Hall, F. H.      #
# Allen and I. D. Brown [Acta Cryst. (1991), A47, 655-685].                  #
#                                                                            #
# The current version of the core CIF dictionary is obtainable from          #
# ftp://ftp.iucr.org/pub/cif_core.dic.                                       #
#                                                                            #
# Software is freely available for graphical display of the structure(s)     #
# in this CIF. For information consult the CIF software page                 #
# http://www.iucr.org/resources/cif/software.                                #
#                                                                            #
# This file may be used for bona fide research purposes within the           #
# scientific community so long as proper attribution is given to the journal # 
# article from which it was obtained.                                        #
#                                                                            #
##############################################################################
data_I
_audit_creation_method     SHELXL-97
_database_code_depnum_ccdc_archive     'CCDC 1035658'
_chemical_name_systematic
;\
Poly[(<i>N</i>,<i>N</i>-dimethylacetamide-\k<i>O</i>)(\m~4~-5-\
methylisophthalato-\k^5^<i>O</i>:<i>O</i>,<i>O</i>':<i>O</i>'':<i>O</i>''')\
manganese(II)]
;
_chemical_name_common     ?
_chemical_formula_moiety     'C12 H13 Mn N O5'
_chemical_formula_sum     'C12 H13 Mn N O5'
_chemical_formula_iupac     '[Mn (C9 H6 O4) (C3 H7 N O)]'
_chemical_formula_weight     306.17
_chemical_melting_point     ?
_symmetry_cell_setting     orthorhombic
_symmetry_space_group_name_H-M     'P n a 21'
_symmetry_space_group_name_Hall     'P 2c -2n'
loop_
    _symmetry_equiv_pos_as_xyz
    'x, y, z'
    '-x, -y, z+1/2'
    'x+1/2, -y+1/2, z'
    '-x+1/2, y+1/2, z+1/2'
_cell_length_a     7.281(5)
_cell_length_b     15.148(11)
_cell_length_c     10.903(8)
_cell_angle_alpha     90.00
_cell_angle_beta     90.00
_cell_angle_gamma     90.00
_cell_volume     1202.5(15)
_cell_formula_units_Z     4
_cell_measurement_reflns_used     6647
_cell_measurement_theta_min     2.3047
_cell_measurement_theta_max     28.6467
_cell_measurement_temperature     200(2)
_exptl_crystal_description     rod
_exptl_crystal_colour     colorless
_exptl_crystal_size_max     0.15
_exptl_crystal_size_mid     0.10
_exptl_crystal_size_min     0.10
_exptl_crystal_density_diffrn     1.691
_exptl_crystal_density_meas     ?
_exptl_crystal_density_method     'not measured'
_exptl_crystal_F_000     628
_exptl_absorpt_coefficient_mu     1.114
_exptl_absorpt_correction_type     multi-scan
_exptl_absorpt_process_details
;
(SADABS; Sheldrick, 2004)
;
_exptl_absorpt_correction_T_min     0.8507
_exptl_absorpt_correction_T_max     0.8968
_exptl_special_details     ?
_diffrn_ambient_temperature     200(2)
_diffrn_radiation_type     MoK\a
_diffrn_radiation_wavelength     0.71073
_diffrn_radiation_source     'fine-focus sealed tube'
_diffrn_radiation_monochromator     graphite
_diffrn_measurement_device_type     'Bruker APEX area-detector'
_diffrn_measurement_method     '\f and \w scan'
_diffrn_detector_area_resol_mean     ?
_diffrn_reflns_number     10159
_diffrn_reflns_av_R_equivalents     0.0250
_diffrn_reflns_av_sigmaI/netI     0.0300
_diffrn_reflns_theta_min     2.30
_diffrn_reflns_theta_max     29.04
_diffrn_reflns_theta_full     26.00
_diffrn_measured_fraction_theta_max     0.963
_diffrn_measured_fraction_theta_full     1.000
_diffrn_reflns_limit_h_min     -9
_diffrn_reflns_limit_h_max     9
_diffrn_reflns_limit_k_min     -19
_diffrn_reflns_limit_k_max     19
_diffrn_reflns_limit_l_min     -13
_diffrn_reflns_limit_l_max     14
_diffrn_standards_number     ?
_diffrn_standards_interval_count     ?
_diffrn_standards_interval_time     ?
_diffrn_standards_decay_%     ?
_refine_special_details
;
Refinement of <i>F</i>^2^ against ALL reflections. The weighted <i>R</i>-factor
<i>wR</i> and goodness of fit <i>S</i> are based on <i>F</i>^2^, conventional
<i>R</i>-factors <i>R</i> are based on <i>F</i>, with <i>F</i> set to zero for
negative <i>F</i>^2^. The threshold expression of <i>F</i>^2^ >
\s(<i>F</i>^2^) is used only for calculating <i>R</i>-factors(gt) <i>etc</i>.
and is not relevant to the choice of reflections for refinement.
<i>R</i>-factors based on <i>F</i>^2^ are statistically about twice as large
as those based on <i>F</i>, and <i>R</i>- factors based on ALL data will be
even larger.
;
_reflns_number_total     2874
_reflns_number_gt     2768
_reflns_threshold_expression     I>2sigma(I)
_refine_ls_structure_factor_coef     Fsqd
_refine_ls_matrix_type     full
_refine_ls_R_factor_all     0.0252
_refine_ls_R_factor_gt     0.0240
_refine_ls_wR_factor_gt     0.0589
_refine_ls_wR_factor_ref     0.0593
_refine_ls_goodness_of_fit_ref     1.071
_refine_ls_restrained_S_all     1.071
_refine_ls_number_reflns     2874
_refine_ls_number_parameters     175
_refine_ls_number_restraints     1
_refine_ls_hydrogen_treatment     constr
_refine_ls_weighting_scheme     calc
_refine_ls_weighting_details
         'calc w=1/[\s^2^(Fo^2^)+(0.0316P)^2^+0.1079P] where P=(Fo^2^+2Fc^2^)/3'
_atom_sites_solution_hydrogens     geom
_atom_sites_solution_primary     direct
_atom_sites_solution_secondary     difmap
_refine_ls_shift/su_max     0.001
_refine_ls_shift/su_mean     0.000
_refine_diff_density_max     0.255
_refine_diff_density_min     -0.290
_refine_ls_extinction_method     none
_refine_ls_extinction_coef     ?
_refine_ls_abs_structure_details
;
Flack (1983), 0 Friedel pairs
;
_refine_ls_abs_structure_Flack     0.025(14)
loop_
    _atom_type_symbol
    _atom_type_description
    _atom_type_scat_dispersion_real
    _atom_type_scat_dispersion_imag
    _atom_type_scat_source
    'C' 'C' 0.0033 0.0016
                         'International Tables Vol C Tables 4.2.6.8 and 6.1.1.4'
    'H' 'H' 0.0000 0.0000
                         'International Tables Vol C Tables 4.2.6.8 and 6.1.1.4'
    'N' 'N' 0.0061 0.0033
                         'International Tables Vol C Tables 4.2.6.8 and 6.1.1.4'
    'O' 'O' 0.0106 0.0060
                         'International Tables Vol C Tables 4.2.6.8 and 6.1.1.4'
    'Mn' 'Mn' 0.3368 0.7283
                         'International Tables Vol C Tables 4.2.6.8 and 6.1.1.4'
_computing_data_collection
;
SMART (Bruker, 2002)
;
_computing_cell_refinement
;
SAINT (Bruker, 2002)
;
_computing_data_reduction
;
SAINT (Bruker, 2002)
;
_computing_structure_solution
;
SHELXTL (Sheldrick, 2008)
;
_computing_structure_refinement
;
SHELXTL (Sheldrick, 2008)
;
_computing_molecular_graphics
;
DIAMOND (Brandenburg, 2007)
;
_computing_publication_material
;
SHELXTL (Sheldrick, 2008)
;
loop_
    _atom_site_type_symbol
    _atom_site_label
    _atom_site_fract_x
    _atom_site_fract_y
    _atom_site_fract_z
    _atom_site_U_iso_or_equiv
    _atom_site_adp_type
    _atom_site_calc_flag
    _atom_site_refinement_flags
    _atom_site_occupancy
    _atom_site_symmetry_multiplicity
    _atom_site_disorder_assembly
    _atom_site_disorder_group
    Mn Mn1 0.02668(3) 0.718473(13) 0.40075(4) 0.01733(7) Uani d . 1 1 . .
    O O1 0.21890(19) 0.76885(7) 0.27699(13) 0.0264(3) Uani d . 1 1 . .
    O O2 0.40794(19) 0.87833(8) 0.28213(14) 0.0320(3) Uani d . 1 1 . .
    O O3 0.30783(16) 1.12474(7) -0.01315(13) 0.0244(3) Uani d . 1 1 . .
    O O4 0.02059(16) 1.15017(8) -0.06146(13) 0.0254(3) Uani d . 1 1 . .
    O O5 -0.15683(19) 0.69631(9) 0.55025(14) 0.0301(3) Uani d . 1 1 . .
    N N1 -0.2451(2) 0.61847(11) 0.71232(16) 0.0323(4) Uani d . 1 1 . .
    C C1 0.1457(2) 0.89377(11) 0.16063(16) 0.0210(3) Uani d . 1 1 . .
    C C2 0.1976(2) 0.97512(10) 0.11805(18) 0.0208(3) Uani d . 1 1 . .
    H H2A 0.3104 1.0003 0.1442 0.025 Uiso calc R 1 1 . .
    C C3 0.0878(2) 1.02002(10) 0.03817(16) 0.0196(3) Uani d . 1 1 . .
    C C4 -0.0754(2) 0.98383(11) 0.00205(17) 0.0237(3) Uani d . 1 1 . .
    H H4A -0.1529 1.0157 -0.0523 0.028 Uiso calc R 1 1 . .
    C C5 -0.1290(3) 0.90257(12) 0.04273(18) 0.0269(4) Uani d . 1 1 . .
    C C6 -0.0157(3) 0.85839(12) 0.12133(19) 0.0261(4) Uani d . 1 1 . .
    H H6A -0.0505 0.8014 0.1494 0.031 Uiso calc R 1 1 . .
    C C7 0.2643(2) 0.84485(11) 0.24625(17) 0.0236(4) Uani d . 1 1 . .
    C C8 0.1438(2) 1.10570(10) -0.01549(17) 0.0197(3) Uani d . 1 1 . .
    C C9 -0.3076(3) 0.86426(15) 0.0039(3) 0.0448(6) Uani d . 1 1 . .
    H H9A -0.2980 0.7997 0.0020 0.067 Uiso calc R 1 1 . .
    H H9B -0.3392 0.8861 -0.0780 0.067 Uiso calc R 1 1 . .
    H H9C -0.4034 0.8817 0.0623 0.067 Uiso calc R 1 1 . .
    C C10 -0.1507(3) 0.63087(12) 0.61313(19) 0.0282(4) Uani d . 1 1 . .
    H H10A -0.0704 0.5849 0.5880 0.034 Uiso calc R 1 1 . .
    C C11 -0.2297(3) 0.53842(16) 0.7799(2) 0.0459(6) Uani d . 1 1 . .
    H H11A -0.1283 0.5032 0.7469 0.069 Uiso calc R 1 1 . .
    H H11B -0.3446 0.5050 0.7731 0.069 Uiso calc R 1 1 . .
    H H11C -0.2057 0.5520 0.8664 0.069 Uiso calc R 1 1 . .
    C C12 -0.3792(4) 0.68114(17) 0.7505(3) 0.0545(7) Uani d . 1 1 . .
    H H12A -0.3596 0.7369 0.7069 0.082 Uiso calc R 1 1 . .
    H H12B -0.3680 0.6911 0.8390 0.082 Uiso calc R 1 1 . .
    H H12C -0.5022 0.6586 0.7319 0.082 Uiso calc R 1 1 . .
loop_
    _atom_site_aniso_label
    _atom_site_aniso_U_11
    _atom_site_aniso_U_22
    _atom_site_aniso_U_33
    _atom_site_aniso_U_12
    _atom_site_aniso_U_13
    _atom_site_aniso_U_23
    Mn1 0.01845(11) 0.01338(10) 0.02015(12) 0.00142(7) 0.00145(16) 0.00084(12)
    O1 0.0343(7) 0.0170(5) 0.0279(7) 0.0074(5) 0.0119(6) 0.0068(5)
    O2 0.0262(7) 0.0330(7) 0.0368(8) -0.0002(6) -0.0060(6) 0.0145(6)
    O3 0.0188(6) 0.0207(5) 0.0336(7) -0.0019(4) 0.0012(5) 0.0087(5)
    O4 0.0232(6) 0.0172(6) 0.0359(8) 0.0006(4) -0.0074(5) 0.0059(5)
    O5 0.0333(7) 0.0266(6) 0.0305(8) 0.0002(6) 0.0079(6) 0.0069(6)
    N1 0.0328(9) 0.0366(9) 0.0274(10) -0.0036(7) 0.0051(7) 0.0065(7)
    C1 0.0227(8) 0.0191(7) 0.0211(8) 0.0021(6) 0.0043(6) 0.0043(6)
    C2 0.0192(8) 0.0193(7) 0.0240(8) 0.0002(6) 0.0026(6) 0.0021(6)
    C3 0.0202(8) 0.0175(7) 0.0212(8) 0.0010(6) 0.0047(7) 0.0019(6)
    C4 0.0217(8) 0.0230(8) 0.0264(9) 0.0006(6) 0.0005(7) 0.0053(7)
    C5 0.0267(9) 0.0274(9) 0.0267(9) -0.0067(7) -0.0001(7) 0.0044(7)
    C6 0.0295(9) 0.0201(8) 0.0286(10) -0.0051(6) 0.0048(7) 0.0040(7)
    C7 0.0262(8) 0.0235(8) 0.0213(9) 0.0070(7) 0.0060(7) 0.0051(7)
    C8 0.0223(8) 0.0168(7) 0.0199(8) 0.0008(6) 0.0000(6) 0.0005(6)
    C9 0.0371(12) 0.0452(12) 0.0521(14) -0.0188(9) -0.0127(10) 0.0132(11)
    C10 0.0253(9) 0.0291(9) 0.0303(10) -0.0008(7) 0.0022(8) 0.0026(8)
    C11 0.0445(13) 0.0526(13) 0.0407(14) -0.0074(10) 0.0018(11) 0.0222(11)
    C12 0.0674(17) 0.0524(14) 0.0437(15) 0.0092(13) 0.0238(13) -0.0037(12)
_geom_special_details
;
All e.s.d.'s (except the e.s.d. in the dihedral angle between two l.s. planes)
are estimated using the full covariance matrix. The cell e.s.d.'s are taken
into account individually in the estimation of e.s.d.'s in distances, angles
and torsion angles; correlations between e.s.d.'s in cell parameters are only
used when they are defined by crystal symmetry. An approximate (isotropic)
treatment of cell e.s.d.'s is used for estimating e.s.d.'s involving l.s.
planes.
;
loop_
    _geom_bond_atom_site_label_1
    _geom_bond_atom_site_label_2
    _geom_bond_site_symmetry_2
    _geom_bond_distance
    _geom_bond_publ_flag
    Mn1 O4 2_575 2.0609(19) y
    Mn1 O3 4_545 2.0855(15) y
    Mn1 O1 . 2.0885(16) y
    Mn1 O5 . 2.1342(18) y
    Mn1 O2 3_465 2.1378(16) y
    O1 C7 . 1.244(2) ?
    O2 C7 . 1.226(2) ?
    O2 Mn1 3_565 2.1378(16) ?
    O3 C8 . 1.229(2) ?
    O3 Mn1 4_554 2.0855(15) ?
    O4 C8 . 1.228(2) ?
    O4 Mn1 2_574 2.0609(18) ?
    O5 C10 . 1.206(2) ?
    N1 C10 . 1.295(3) ?
    N1 C11 . 1.424(3) ?
    N1 C12 . 1.424(3) ?
    C1 C6 . 1.361(3) ?
    C1 C2 . 1.370(2) ?
    C1 C7 . 1.472(2) ?
    C2 C3 . 1.364(2) ?
    C2 H2A . 0.9500 ?
    C3 C4 . 1.367(2) ?
    C3 C8 . 1.481(2) ?
    C4 C5 . 1.365(2) ?
    C4 H4A . 0.9500 ?
    C5 C6 . 1.365(3) ?
    C5 C9 . 1.485(3) ?
    C6 H6A . 0.9500 ?
    C9 H9A . 0.9800 ?
    C9 H9B . 0.9800 ?
    C9 H9C . 0.9800 ?
    C10 H10A . 0.9500 ?
    C11 H11A . 0.9800 ?
    C11 H11B . 0.9800 ?
    C11 H11C . 0.9800 ?
    C12 H12A . 0.9800 ?
    C12 H12B . 0.9800 ?
    C12 H12C . 0.9800 ?
loop_
    _geom_angle_atom_site_label_1
    _geom_angle_atom_site_label_2
    _geom_angle_atom_site_label_3
    _geom_angle_site_symmetry_1
    _geom_angle_site_symmetry_3
    _geom_angle
    _geom_angle_publ_flag
    O4 Mn1 O3 2_575 4_545 131.59(6) y
    O4 Mn1 O1 2_575 . 83.59(6) y
    O3 Mn1 O1 4_545 . 98.77(7) y
    O4 Mn1 O5 2_575 . 83.95(6) y
    O3 Mn1 O5 4_545 . 84.88(7) y
    O1 Mn1 O5 . . 166.04(5) y
    O4 Mn1 O2 2_575 3_465 135.70(6) y
    O3 Mn1 O2 4_545 3_465 92.23(7) y
    O1 Mn1 O2 . 3_465 97.51(7) y
    O5 Mn1 O2 . 3_465 95.80(7) y
    C7 O1 Mn1 . . 133.66(12) ?
    C7 O2 Mn1 . 3_565 104.72(11) ?
    C8 O3 Mn1 . 4_554 135.39(11) ?
    C8 O4 Mn1 . 2_574 137.13(12) ?
    C10 O5 Mn1 . . 122.70(13) ?
    C10 N1 C11 . . 120.94(19) ?
    C10 N1 C12 . . 120.75(18) ?
    C11 N1 C12 . . 118.1(2) ?
    C6 C1 C2 . . 119.04(17) ?
    C6 C1 C7 . . 120.53(16) ?
    C2 C1 C7 . . 120.42(17) ?
    C3 C2 C1 . . 120.22(17) ?
    C3 C2 H2A . . 119.9 ?
    C1 C2 H2A . . 119.9 ?
    C2 C3 C4 . . 119.58(15) ?
    C2 C3 C8 . . 121.87(16) ?
    C4 C3 C8 . . 118.50(15) ?
    C5 C4 C3 . . 121.09(17) ?
    C5 C4 H4A . . 119.5 ?
    C3 C4 H4A . . 119.5 ?
    C6 C5 C4 . . 118.27(17) ?
    C6 C5 C9 . . 121.07(18) ?
    C4 C5 C9 . . 120.65(19) ?
    C1 C6 C5 . . 121.77(17) ?
    C1 C6 H6A . . 119.1 ?
    C5 C6 H6A . . 119.1 ?
    O2 C7 O1 . . 121.56(17) ?
    O2 C7 C1 . . 119.62(16) ?
    O1 C7 C1 . . 118.76(17) ?
    O4 C8 O3 . . 126.10(17) ?
    O4 C8 C3 . . 116.16(16) ?
    O3 C8 C3 . . 117.70(15) ?
    C5 C9 H9A . . 109.5 ?
    C5 C9 H9B . . 109.5 ?
    H9A C9 H9B . . 109.5 ?
    C5 C9 H9C . . 109.5 ?
    H9A C9 H9C . . 109.5 ?
    H9B C9 H9C . . 109.5 ?
    O5 C10 N1 . . 125.04(18) ?
    O5 C10 H10A . . 117.5 ?
    N1 C10 H10A . . 117.5 ?
    N1 C11 H11A . . 109.5 ?
    N1 C11 H11B . . 109.5 ?
    H11A C11 H11B . . 109.5 ?
    N1 C11 H11C . . 109.5 ?
    H11A C11 H11C . . 109.5 ?
    H11B C11 H11C . . 109.5 ?
    N1 C12 H12A . . 109.5 ?
    N1 C12 H12B . . 109.5 ?
    H12A C12 H12B . . 109.5 ?
    N1 C12 H12C . . 109.5 ?
    H12A C12 H12C . . 109.5 ?
    H12B C12 H12C . . 109.5 ?
loop_
    _geom_torsion_atom_site_label_1
    _geom_torsion_atom_site_label_2
    _geom_torsion_atom_site_label_3
    _geom_torsion_atom_site_label_4
    _geom_torsion_site_symmetry_1
    _geom_torsion_site_symmetry_2
    _geom_torsion_site_symmetry_3
    _geom_torsion_site_symmetry_4
    _geom_torsion
    _geom_torsion_publ_flag
    O4 Mn1 O1 C7 2_575 . . . -2.37(18) ?
    O3 Mn1 O1 C7 4_545 . . . -133.56(19) ?
    O5 Mn1 O1 C7 . . . . -29.3(4) ?
    O2 Mn1 O1 C7 3_465 . . . 132.99(19) ?
    O4 Mn1 O5 C10 2_575 . . . -152.61(17) ?
    O3 Mn1 O5 C10 4_545 . . . -19.79(16) ?
    O1 Mn1 O5 C10 . . . . -125.7(2) ?
    O2 Mn1 O5 C10 3_465 . . . 71.94(17) ?
    C6 C1 C2 C3 . . . . 0.5(3) ?
    C7 C1 C2 C3 . . . . 179.64(16) ?
    C1 C2 C3 C4 . . . . 0.8(3) ?
    C1 C2 C3 C8 . . . . -176.42(16) ?
    C2 C3 C4 C5 . . . . -1.3(3) ?
    C8 C3 C4 C5 . . . . 176.03(17) ?
    C3 C4 C5 C6 . . . . 0.4(3) ?
    C3 C4 C5 C9 . . . . 179.3(2) ?
    C2 C1 C6 C5 . . . . -1.4(3) ?
    C7 C1 C6 C5 . . . . 179.47(18) ?
    C4 C5 C6 C1 . . . . 0.9(3) ?
    C9 C5 C6 C1 . . . . -178.0(2) ?
    Mn1 O2 C7 O1 3_565 . . . -2.1(2) ?
    Mn1 O2 C7 C1 3_565 . . . -179.51(13) ?
    Mn1 O1 C7 O2 . . . . 104.6(2) ?
    Mn1 O1 C7 C1 . . . . -78.0(2) ?
    C6 C1 C7 O2 . . . . -178.90(18) ?
    C2 C1 C7 O2 . . . . 2.0(3) ?
    C6 C1 C7 O1 . . . . 3.7(3) ?
    C2 C1 C7 O1 . . . . -175.45(17) ?
    Mn1 O4 C8 O3 2_574 . . . -26.5(3) ?
    Mn1 O4 C8 C3 2_574 . . . 155.59(13) ?
    Mn1 O3 C8 O4 4_554 . . . -12.1(3) ?
    Mn1 O3 C8 C3 4_554 . . . 165.74(13) ?
    C2 C3 C8 O4 . . . . -163.04(17) ?
    C4 C3 C8 O4 . . . . 19.7(2) ?
    C2 C3 C8 O3 . . . . 18.9(2) ?
    C4 C3 C8 O3 . . . . -158.37(17) ?
    Mn1 O5 C10 N1 . . . . 172.24(15) ?
    C11 N1 C10 O5 . . . . 179.4(2) ?
    C12 N1 C10 O5 . . . . 5.1(3) ?
_iucr_refine_instructions_details
;
TITL o in Pna2(1)
CELL 0.71073   7.2807  15.1479  10.9029  90.000  90.000  90.000
ZERR 4         0.0052   0.0106   0.0077   0.000   0.000   0.000
LATT -1
SYMM -X, -Y, 0.5+Z
SYMM 0.5+X, 0.5-Y, Z
SYMM 0.5-X, 0.5+Y, 0.5+Z
SFAC C H N O MN
UNIT 48 52 4 20 4
TEMP -73
size 0.15 0.10 0.10
acta 52
L.S. 14
BOND $H
conf
FMAP 2
PLAN 20
WGHT      0.0316      0.1079
FVAR       0.66457
MN1   5    0.026676    0.718473    0.400750    11.00000    0.01844    0.01337 =
         0.02014    0.00085    0.00145    0.00142
O1    4    0.218902    0.768846    0.276994    11.00000    0.03432    0.01696 =
         0.02787    0.00681    0.01194    0.00740
O2    4    0.407942    0.878327    0.282131    11.00000    0.02616    0.03296 =
         0.03685    0.01448   -0.00598   -0.00025
O3    4    0.307825    1.124736   -0.013149    11.00000    0.01877    0.02067 =
         0.03360    0.00864    0.00118   -0.00190
O4    4    0.020591    1.150170   -0.061461    11.00000    0.02316    0.01718 =
         0.03591    0.00594   -0.00737    0.00059
O5    4   -0.156824    0.696312    0.550253    11.00000    0.03329    0.02656 =
         0.03052    0.00686    0.00792    0.00021
N1    3   -0.245146    0.618473    0.712326    11.00000    0.03279    0.03659 =
         0.02743    0.00649    0.00506   -0.00358
C1    1    0.145745    0.893764    0.160635    11.00000    0.02274    0.01908 =
         0.02108    0.00432    0.00432    0.00205
C2    1    0.197615    0.975123    0.118053    11.00000    0.01920    0.01924 =
         0.02399    0.00207    0.00263    0.00015
AFIX  43
H2A   2    0.310453    1.000351    0.144245    11.00000   -1.20000
AFIX   0
C3    1    0.087768    1.020026    0.038168    11.00000    0.02023    0.01747 =
         0.02122    0.00193    0.00472    0.00099
C4    1   -0.075422    0.983828    0.002047    11.00000    0.02168    0.02295 =
         0.02641    0.00535    0.00047    0.00062
AFIX  43
H4A   2   -0.152885    1.015734   -0.052279    11.00000   -1.20000
AFIX   0
C5    1   -0.128976    0.902577    0.042736    11.00000    0.02675    0.02735 =
         0.02664    0.00445   -0.00016   -0.00672
C6    1   -0.015712    0.858395    0.121326    11.00000    0.02953    0.02012 =
         0.02861    0.00399    0.00476   -0.00510
AFIX  43
H6A   2   -0.050490    0.801415    0.149356    11.00000   -1.20000
AFIX   0
C7    1    0.264292    0.844848    0.246251    11.00000    0.02619    0.02348 =
         0.02124    0.00513    0.00603    0.00701
C8    1    0.143756    1.105701   -0.015485    11.00000    0.02229    0.01675 =
         0.01992    0.00047    0.00005    0.00079
C9    1   -0.307560    0.864259    0.003952    11.00000    0.03702    0.04522 =
         0.05215    0.01319   -0.01273   -0.01879
AFIX 137
H9A   2   -0.297950    0.799744    0.002011    11.00000   -1.50000
H9B   2   -0.339167    0.886074   -0.077994    11.00000   -1.50000
H9C   2   -0.403387    0.881679    0.062249    11.00000   -1.50000
AFIX   0
C10   1   -0.150702    0.630867    0.613121    11.00000    0.02530    0.02906 =
         0.03021    0.00261    0.00226   -0.00077
AFIX  43
H10A  2   -0.070434    0.584862    0.587946    11.00000   -1.20000
AFIX   0
C11   1   -0.229744    0.538422    0.779947    11.00000    0.04442    0.05258 =
         0.04069    0.02222    0.00176   -0.00740
AFIX 137
H11A  2   -0.128297    0.503164    0.746927    11.00000   -1.50000
H11B  2   -0.344545    0.505006    0.773101    11.00000   -1.50000
H11C  2   -0.205788    0.551989    0.866365    11.00000   -1.50000
AFIX   0
C12   1   -0.379173    0.681149    0.750494    11.00000    0.06734    0.05237 =
         0.04364   -0.00375    0.02379    0.00921
AFIX 137
H12A  2   -0.359575    0.736927    0.706878    11.00000   -1.50000
H12B  2   -0.368003    0.691082    0.838999    11.00000   -1.50000
H12C  2   -0.502202    0.658581    0.731878    11.00000   -1.50000
HKLF 4
REM  o in Pna2(1)
REM R1 =  0.0240 for   2768 Fo > 4sig(Fo)  and  0.0252 for all   2874 data
REM    175 parameters refined using      1 restraints
END
;
data_AE2
_journal_date_recd_electronic     2014-11-19
_journal_date_accepted     2014-11-23
_journal_name_full     'Acta Crystallographica, Section E'
_journal_year     2015
_journal_volume     71
_journal_issue      1
_journal_page_first     m1
_journal_page_last     m2
_journal_paper_category     HM
_journal_paper_doi     10.1107/S2056989014025626
_journal_coeditor_code     FK2084
_publ_contact_author_name     'Yang, Shi-Yao'
_publ_contact_author_address
;
Department of Chemistry,
College of Chemistry and Chemical Engineering,
Xiamen University,
Xiamen 361005,
People's Republic of China
;
_publ_contact_author_email     syyang@xmu.edu.cn
_publ_contact_author_fax     86-592-2183047
_publ_contact_author_phone     86-592-2186175
_publ_section_title
;\
Crystal structure of
poly[(<i>N</i>,<i>N</i>-dimethylacetamide-\k<i>O</i>)(\m~4~-5-\
methylisophthalato-\k^5^<i>O</i>:<i>O</i>,<i>O</i>':<i>O</i>'':<i>O</i>''')\
manganese(II)]
;
loop_
    _publ_author_name
    _publ_author_address
    'Jin, Lan'
;
Department of Chemistry,
College of Chemistry and Chemical Engineering,
Xiamen University,
Xiamen 361005,
People's Republic of China
;
    'Zha, Li-Li'
;
Department of Chemistry,
College of Chemistry and Chemical Engineering,
Xiamen University,
Xiamen 361005,
People's Republic of China
;
    'Gao, San'
;
Department of Chemistry,
College of Chemistry and Chemical Engineering,
Xiamen University,
Xiamen 361005,
People's Republic of China
;
    'Yang, Shi-Yao'
;
Department of Chemistry,
College of Chemistry and Chemical Engineering,
Xiamen University,
Xiamen 361005,
People's Republic of China
;
    'Huang, Rong-Bin'
;
Department of Chemistry,
College of Chemistry and Chemical Engineering,
Xiamen University,
Xiamen 361005,
People's Republic of China
;
