# Supplementary material for: Crystal structure of poly[(N,N-di­methyl­acetamide-κO)(μ4-5-methyl­isophthalato-κ5 O:O,O′:O′′:O′′′)manganese(II)]
Source: Acta Crystallogr E Crystallogr Commun. 2015 Jan 1;71(Pt 1):m1–2. doi: 10.1107/S2056989014025626 (PMC4331860; doi:10.1107/S2056989014025626)
Supplement: Supplementary file 2 [file e-71-000m1-Isup2.hkl]

# 
# h,k,l, Fc-squared, Fo-squared, sigma(Fo-squared) and status flag 
# 
data_I
_shelx_title ' o in Pna2(1)' 
_shelx_refln_list_code          4 
_shelx_F_calc_maximum      158.76 
_exptl_crystal_F_000       628.00 
_reflns_d_resolution_high  0.7321 
 
loop_ 
 _symmetry_equiv_pos_as_xyz 
 'x, y, z' 
 '-x, -y, z+1/2' 
 'x+1/2, -y+1/2, z' 
 '-x+1/2, y+1/2, z+1/2' 
 
_cell_length_a     7.2807 
_cell_length_b    15.1479 
_cell_length_c    10.9029 
_cell_angle_alpha  90.000 
_cell_angle_beta   90.000 
_cell_angle_gamma  90.000 
 
_shelx_F_squared_multiplier     1.000 
 
loop_ 
 _refln_index_h 
 _refln_index_k 
 _refln_index_l 
 _refln_F_squared_calc 
 _refln_F_squared_meas 
 _refln_F_squared_sigma 
 _refln_observed_status 
   3   2 -13       61.69       58.62     10.14 o 
   4   2 -13      189.42      217.18     16.95 o 
   3   3 -13       90.63       88.41     11.68 o 
   4   3 -13       83.51       92.28     12.00 o 
   3   4 -13       95.05      106.43     12.27 o 
   4   4 -13       71.50       78.43     11.91 o 
   3   5 -13       92.36      112.97     13.13 o 
   2   2 -12      400.43      418.24     22.95 o 
   2   3 -12       26.24       12.70      6.81 o 
   3   3 -12      310.98      353.91     21.00 o 
   4   3 -12      153.77      158.15     14.28 o 
   5   3 -12      230.12      236.66     19.22 o 
   2   4 -12      910.56      994.32     44.59 o 
   3   4 -12       76.31       83.16     11.00 o 
   4   4 -12       97.07      102.04     12.20 o 
   3   5 -12       66.13       69.08     10.43 o 
   4   5 -12       91.49      107.49     12.61 o 
   3   6 -12        6.36        7.99      7.33 o 
   4   6 -12        6.82       15.66      8.24 o 
   3   7 -12      159.67      173.99     16.07 o 
   4   7 -12        2.26        7.29      7.38 o 
   3   8 -12      103.79      106.04     12.81 o 
   3   9 -12      242.63      278.85     20.19 o 
   3  10 -12       23.93       25.49      9.60 o 
   6   1 -11      153.74      128.20     17.54 o 
   6   2 -11       83.63       76.05     14.21 o 
   2   3 -11      685.88      713.52     35.06 o 
   3   3 -11      160.09      148.71     12.86 o 
   4   3 -11      306.43      292.05     19.35 o 
   5   3 -11       94.79       90.61     11.93 o 
   6   3 -11        6.62        5.39      7.33 o 
   2   4 -11      176.85      162.97     12.72 o 
   3   4 -11      306.96      352.71     20.35 o 
   4   4 -11      237.10      232.84     16.93 o 
   5   4 -11      162.06      166.27     14.96 o 
   6   4 -11       19.78       29.65     11.52 o 
   2   5 -11      122.25      133.59     12.43 o 
   3   5 -11       37.32       37.28      7.70 o 
   4   5 -11      195.47      191.98     15.62 o 
   5   5 -11      262.60      250.95     18.24 o 
   6   5 -11       27.35       25.49     10.95 o 
   2   6 -11      172.08      214.73     14.83 o 
   3   6 -11      471.65      470.61     25.92 o 
   4   6 -11       50.76       43.89      9.33 o 
   5   6 -11       31.72       26.96      8.85 o 
   2   7 -11      161.49      194.32     14.64 o 
   3   7 -11      222.25      266.97     17.56 o 
   4   7 -11       71.42       90.42     11.68 o 
   5   7 -11      195.08      213.67     13.70 o 
   2   8 -11        2.76        6.99      5.59 o 
   3   8 -11      308.72      328.92     21.43 o 
   4   8 -11       81.32       66.50     10.91 o 
   2   9 -11       68.48       67.83     10.16 o 
   3   9 -11      109.76      109.78     12.63 o 
   4   9 -11        1.58        4.55      6.90 o 
   5   9 -11      108.92       91.53     15.98 o 
   2  10 -11       64.31       70.75     10.34 o 
   3  10 -11      168.91      198.41     16.43 o 
   2  11 -11       39.68       33.66      9.08 o 
   3  11 -11       38.37       49.21     10.68 o 
   2  12 -11       73.94       86.08     12.06 o 
   4   0 -10      810.51      729.48     42.33 o 
   6   0 -10       64.08       59.64     13.01 o 
   4   1 -10      162.55      147.68     10.63 o 
   5   1 -10       10.70        9.47      4.87 o 
   6   1 -10      611.72      618.49     27.10 o 
   7   1 -10      101.61       94.38     16.41 o 
   4   2 -10      373.89      402.62     25.83 o 
   5   2 -10       16.25       16.23      7.47 o 
   6   2 -10       74.48       77.75     13.51 o 
   7   2 -10      108.53       95.86     16.05 o 
   1   3 -10      738.98      725.86     33.02 o 
   2   3 -10      159.58      160.98     12.09 o 
   4   3 -10      223.28      241.92     19.10 o 
   5   3 -10      115.26      111.00      9.33 o 
   6   3 -10      116.21       93.64      9.44 o 
   1   4 -10      278.04      284.65     15.87 o 
   2   4 -10      732.41      745.96     34.59 o 
   3   4 -10       70.36       61.81      8.65 o 
   4   4 -10      524.15      492.27     19.61 o 
   5   4 -10       99.00      102.89      8.99 o 
   6   4 -10       29.55       31.37      6.29 o 
   1   5 -10      292.86      285.89     16.55 o 
   2   5 -10       48.94       50.34      7.99 o 
   3   5 -10     1037.06     1046.56     47.58 o 
   4   5 -10      161.14      151.25      9.82 o 
   5   5 -10      115.55      119.67      9.66 o 
   6   5 -10       19.44       18.19      5.65 o 
   1   6 -10      102.81       98.69      9.73 o 
   2   6 -10       65.44       75.96      9.17 o 
   3   6 -10      440.32      440.76     25.77 o 
   4   6 -10      156.13      162.51     10.48 o 
   5   6 -10      193.08      212.16     12.56 o 
   6   6 -10        3.83        3.89      5.00 o 
   1   7 -10      688.20      678.76     34.56 o 
   2   7 -10       26.36       25.01      6.72 o 
   3   7 -10      703.56      727.93     34.17 o 
   4   7 -10      163.32      160.95     10.65 o 
   5   7 -10      133.97      123.15     14.08 o 
   6   7 -10       59.41       44.93     11.97 o 
   1   8 -10       22.45       23.99      6.31 o 
   2   8 -10       54.95       56.31      8.60 o 
   3   8 -10      296.56      305.97     14.47 o 
   4   8 -10       36.94       43.95      6.90 o 
   5   8 -10       66.10       66.47      8.42 o 
   1   9 -10      722.00      729.75     35.26 o 
   2   9 -10        9.88       20.48      6.81 o 
   3   9 -10      221.37      219.30     12.45 o 
   4   9 -10       39.09       46.63      6.95 o 
   5   9 -10      155.31      190.01     18.92 o 
   1  10 -10        0.92        5.07      6.04 o 
   2  10 -10      190.89      192.73     15.28 o 
   3  10 -10      157.94      148.80     10.57 o 
   4  10 -10      249.80      264.46     14.58 o 
   5  10 -10      172.56      132.98     17.50 o 
   1  11 -10      477.92      474.60     26.01 o 
   2  11 -10       10.95        8.76      6.90 o 
   3  11 -10      187.68      209.06     13.39 o 
   4  11 -10       16.20       22.61      6.23 o 
   1  12 -10       33.08       23.92      7.81 o 
   2  12 -10       74.51       78.93     11.11 o 
   3  12 -10       34.58       35.36      6.75 o 
   4  12 -10      190.63      170.01     18.81 o 
   2  13 -10       71.63       89.93     12.56 o 
   3  13 -10      146.88      138.65     12.80 o 
   2  14 -10      308.12      350.31     23.77 o 
   3  14 -10        3.26        3.60      9.26 o 
   4   0  -9      544.51      526.68     30.90 o 
   6   0  -9      645.61      618.23     37.30 o 
   3   1  -9      154.75      158.34      9.46 o 
   4   1  -9      217.12      205.30     12.01 o 
   5   1  -9      181.27      181.01     13.31 o 
   6   1  -9       42.68       36.11      7.10 o 
   7   1  -9       35.36       41.54      9.70 o 
   2   2  -9      287.90      272.29     17.84 o 
   3   2  -9      554.09      542.52     29.04 o 
   4   2  -9      196.75      192.21     17.02 o 
   5   2  -9      108.98      103.82     13.58 o 
   6   2  -9      450.73      454.43     30.15 o 
   7   2  -9      105.82       83.86     15.32 o 
   0   3  -9     1515.20     1515.61     65.28 o 
   1   3  -9       59.56       48.80      6.47 o 
   3   3  -9      247.38      248.03     17.34 o 
   4   3  -9     1291.86     1272.14     60.59 o 
   5   3  -9      227.54      219.19     19.37 o 
   6   3  -9       89.90       86.33      9.69 o 
   7   3  -9       41.55       48.00      7.76 o 
   1   4  -9      622.69      622.76     27.46 o 
   2   4  -9      476.96      433.14     25.21 o 
   3   4  -9      801.24      790.98     27.43 o 
   4   4  -9      212.75      199.25     11.00 o 
   5   4  -9      208.84      198.87     11.72 o 
   6   4  -9      120.14      122.13     10.08 o 
   7   4  -9      154.37      168.41     12.20 o 
   0   5  -9      474.69      457.89     23.52 o 
   1   5  -9      229.74      243.39     14.17 o 
   2   5  -9      572.43      540.85     19.45 o 
   3   5  -9      186.87      179.45     10.13 o 
   4   5  -9      626.80      598.27     23.20 o 
   5   5  -9       90.52      100.75      8.77 o 
   6   5  -9      139.01      154.06     10.77 o 
   7   5  -9      311.28      302.26     26.55 o 
   1   6  -9      451.94      453.12     23.06 o 
   2   6  -9       39.73       41.89      5.21 o 
   3   6  -9      581.83      620.66     25.21 o 
   4   6  -9       71.71       79.28      7.80 o 
   5   6  -9      374.34      365.71     18.53 o 
   6   6  -9       75.43       72.37      8.40 o 
   0   7  -9     2763.43     2763.33    109.71 o 
   1   7  -9      127.67      129.94     10.52 o 
   2   7  -9      126.94      124.96     12.25 o 
   3   7  -9      750.10      726.81     25.70 o 
   4   7  -9      141.22      131.63      9.30 o 
   5   7  -9      231.18      229.65     13.00 o 
   6   7  -9        8.63        9.87      5.33 o 
   2   8  -9       72.51       73.41      6.87 o 
   3   8  -9      863.14      791.06     27.58 o 
   4   8  -9       11.84       14.07      4.54 o 
   5   8  -9      104.96      103.36      9.36 o 
   6   8  -9       35.56       37.68     16.69 o 
   0   9  -9      249.02      259.66     16.21 o 
   1   9  -9       71.94       77.16      6.85 o 
   2   9  -9      222.11      230.90     11.69 o 
   3   9  -9      265.70      245.75     13.03 o 
   4   9  -9      144.57      146.09     10.17 o 
   5   9  -9      150.35      158.70     11.33 o 
   6   9  -9       20.79       25.40     10.73 o 
   1  10  -9     1310.31     1261.51     41.17 o 
   2  10  -9       44.23       48.46      6.34 o 
   3  10  -9      334.65      359.38     16.33 o 
   4  10  -9       19.59       18.46      5.55 o 
   5  10  -9       85.27       83.77      9.63 o 
   1  11  -9       89.65       98.44     15.43 o 
   2  11  -9      304.50      316.97     14.98 o 
   3  11  -9      115.69      121.48      9.51 o 
   4  11  -9      179.31      182.12     11.91 o 
   5  11  -9      169.21      170.08     25.96 o 
   1  12  -9      494.70      483.83     19.91 o 
   2  12  -9        8.87        8.81      4.39 o 
   3  12  -9      340.20      363.60     17.37 o 
   4  12  -9       85.46      113.77     10.28 o 
   1  13  -9      104.94      116.28     13.04 o 
   2  13  -9      205.99      219.48     18.92 o 
   3  13  -9       93.46       96.10      9.45 o 
   4  13  -9      168.03      173.97     18.97 o 
   1  14  -9       88.50       97.13      9.14 o 
   2  14  -9       49.91       49.39      7.69 o 
   3  14  -9       97.55      101.43     13.22 o 
   1  15  -9        8.56        5.59      5.17 o 
   2  15  -9      241.26      277.47     15.60 o 
   1  16  -9      129.98      112.92     11.04 o 
   2   0  -8     1604.89     1529.85     71.68 o 
   4   0  -8      317.96      318.94     21.12 o 
   6   0  -8       73.16       84.81     12.86 o 
   1   1  -8       21.38       15.33      3.13 o 
   2   1  -8      352.87      311.69     12.80 o 
   3   1  -8      110.37      103.87      7.44 o 
   4   1  -8      176.74      154.43     10.31 o 
   5   1  -8       84.97       87.99      8.72 o 
   6   1  -8      552.69      521.05     23.64 o 
   7   1  -8        6.86       15.99      6.06 o 
   1   2  -8       70.40       66.11      7.13 o 
   2   2  -8      720.72      630.70     32.39 o 
   3   2  -8        3.03        2.56      2.91 o 
   4   2  -8      840.87      829.94     30.25 o 
   5   2  -8      223.84      207.57     12.91 o 
   6   2  -8      320.34      311.56     24.11 o 
   7   2  -8       76.09       84.00     14.06 o 
   1   3  -8     1150.06     1104.55     34.64 o 
   2   3  -8      273.70      268.06     16.64 o 
   3   3  -8      617.10      591.91     31.67 o 
   4   3  -8      383.81      371.13     24.04 o 
   5   3  -8      232.97      228.58     17.93 o 
   6   3  -8      576.51      531.11     35.54 o 
   7   3  -8       74.00       75.04      8.64 o 
   0   4  -8     2204.37     2212.61     86.94 o 
   1   4  -8        0.95        2.30      2.16 o 
   2   4  -8      371.91      338.34     18.99 o 
   3   4  -8      120.02      121.24     11.11 o 
   4   4  -8     1145.13     1115.63     36.65 o 
   5   4  -8      247.09      227.35     12.45 o 
   6   4  -8       27.19       29.18      5.78 o 
   7   4  -8      203.89      213.85     13.34 o 
   1   5  -8     1024.30      967.41     32.34 o 
   2   5  -8       43.17       39.78      8.42 o 
   3   5  -8      791.34      737.72     32.00 o 
   4   5  -8      118.13      110.66     11.07 o 
   5   5  -8      517.87      486.93     20.50 o 
   6   5  -8      201.05      195.85     11.94 o 
   7   5  -8      195.16      225.10     13.77 o 
   0   6  -8      493.87      452.82     16.24 o 
   1   6  -8       31.58       28.57      3.97 o 
   2   6  -8      220.97      219.74     22.76 o 
   3   6  -8     1294.43     1346.61     41.58 o 
   4   6  -8      139.08      135.80      8.89 o 
   5   6  -8      210.13      215.29     11.81 o 
   6   6  -8      104.27      103.25      9.34 o 
   7   6  -8      325.12      286.03     17.96 o 
   1   7  -8     1191.89     1131.57     36.44 o 
   2   7  -8      210.15      206.23     10.13 o 
   3   7  -8     1081.63     1052.55     34.35 o 
   4   7  -8       43.35       35.41      6.25 o 
   5   7  -8      215.77      233.89     22.53 o 
   6   7  -8       49.63       37.85      6.58 o 
   7   7  -8       66.10       61.83      8.71 o 
   0   8  -8      396.76      385.00     14.92 o 
   1   8  -8      256.05      255.92     11.18 o 
   2   8  -8      177.13      157.25      9.18 o 
   3   8  -8      145.94      154.28      9.35 o 
   4   8  -8       43.69       38.12      5.90 o 
   5   8  -8      454.56      453.28     19.35 o 
   6   8  -8      108.22       98.73      9.65 o 
   1   9  -8      721.02      698.01     32.99 o 
   2   9  -8       53.05       62.18      9.31 o 
   3   9  -8      976.24      941.28     33.01 o 
   4   9  -8      119.27      122.32      9.05 o 
   5   9  -8      106.94      127.80     13.71 o 
   6   9  -8       68.70       74.18      9.43 o 
   0  10  -8      380.40      377.24     18.22 o 
   1  10  -8       29.34       37.82      5.26 o 
   2  10  -8      477.29      493.64     18.96 o 
   3  10  -8      254.89      216.71     11.99 o 
   4  10  -8        8.11       14.89      4.70 o 
   5  10  -8      261.15      257.70     17.94 o 
   6  10  -8       58.52       62.35      8.69 o 
   1  11  -8      872.52      862.81     29.60 o 
   2  11  -8       15.50       27.22      5.25 o 
   3  11  -8      440.12      421.94     18.83 o 
   4  11  -8       55.31       52.51      7.29 o 
   5  11  -8       50.67       63.88      8.20 o 
   0  12  -8      484.44      512.91     19.70 o 
   1  12  -8       12.03       17.07      7.72 o 
   2  12  -8      551.98      575.29     22.19 o 
   3  12  -8      120.69      125.67      9.56 o 
   4  12  -8      164.22      186.79     11.88 o 
   5  12  -8        9.98       15.02      5.98 o 
   1  13  -8      202.01      209.31     11.69 o 
   2  13  -8       63.71       66.64      7.79 o 
   3  13  -8      193.61      210.57     22.20 o 
   4  13  -8      191.19      210.85     28.26 o 
   0  14  -8      437.37      470.41     19.56 o 
   1  14  -8      151.42      162.56     10.72 o 
   2  14  -8      388.44      403.46     18.51 o 
   3  14  -8      246.76      237.24     14.05 o 
   4  14  -8      372.86      376.29     28.52 o 
   1  15  -8        0.71       -0.50      5.41 o 
   2  15  -8       17.83       19.65      6.14 o 
   3  15  -8       99.61      105.31     12.94 o 
   0  16  -8      567.87      542.10     23.35 o 
   1  16  -8       83.59       82.79      9.36 o 
   2  16  -8      181.19      213.05     13.81 o 
   2   0  -7       66.16       77.66      7.76 o 
   4   0  -7      495.95      454.27     25.31 o 
   6   0  -7      497.00      474.84     30.76 o 
   8   0  -7      467.34      458.84     33.77 o 
   0   1  -7     5100.36     5091.94    217.99 o 
   1   1  -7      379.60      401.00     14.17 o 
   2   1  -7     1571.10     1512.70     48.17 o 
   3   1  -7      276.12      264.56     12.39 o 
   4   1  -7     2186.19     2125.06     67.64 o 
   5   1  -7      183.63      187.14     11.77 o 
   6   1  -7       69.71       80.88     11.39 o 
   7   1  -7       13.92       18.74      5.63 o 
   8   1  -7       15.62       19.04      6.84 o 
   1   2  -7      711.31      692.01     36.54 o 
   2   2  -7       69.59       53.51      8.07 o 
   3   2  -7      104.24       74.50     15.63 o 
   4   2  -7     1078.99     1058.49     37.08 o 
   5   2  -7      152.15      131.87      9.58 o 
   6   2  -7      545.18      522.62     23.74 o 
   7   2  -7       98.72       89.07     14.24 o 
   8   2  -7      205.82      215.88     13.78 o 
   0   3  -7     4353.12     4280.80    177.16 o 
   1   3  -7      514.80      507.32     13.37 o 
   3   3  -7      175.09      171.77     13.04 o 
   4   3  -7      130.03      138.32     12.90 o 
   5   3  -7       73.27       78.72     11.45 o 
   6   3  -7      590.75      589.31     35.67 o 
   7   3  -7      418.47      398.90     19.95 o 
   8   3  -7       38.88       38.33     12.39 o 
   1   4  -7     1704.84     1650.81     33.43 o 
   2   4  -7       74.50       57.51     11.55 o 
   3   4  -7      415.77      374.70     14.65 o 
   4   4  -7       45.12       44.19      5.31 o 
   5   4  -7      293.16      287.55     13.59 o 
   6   4  -7     1293.80     1247.45     43.05 o 
   7   4  -7        3.07        0.24      4.21 o 
   8   4  -7       93.29       81.21     11.95 o 
   0   5  -7     1419.52     1416.30     40.52 o 
   1   5  -7      346.79      320.50      8.45 o 
   2   5  -7      438.60      406.55     14.45 o 
   3   5  -7      798.36      750.00     25.77 o 
   4   5  -7       35.92       52.53      8.94 o 
   5   5  -7      467.92      451.16     18.81 o 
   6   5  -7      184.48      200.61     11.56 o 
   7   5  -7       82.97       88.95      8.90 o 
   1   6  -7     1602.49     1517.33     37.07 o 
   2   6  -7      611.11      615.09     21.36 o 
   3   6  -7     1020.75      986.80     32.11 o 
   4   6  -7      119.69       98.94      7.56 o 
   5   6  -7      679.96      648.47     25.01 o 
   6   6  -7       17.35       19.70      4.98 o 
   7   6  -7      366.77      353.50     17.88 o 
   0   7  -7      413.89      414.95     15.45 o 
   1   7  -7       27.45       29.26      2.60 o 
   2   7  -7      352.35      337.52     13.64 o 
   3   7  -7       60.74       62.43      6.03 o 
   4   7  -7      400.82      377.12     15.94 o 
   5   7  -7      742.68      739.44     26.86 o 
   6   7  -7       83.27       85.11      8.38 o 
   7   7  -7      312.58      313.52     16.32 o 
   1   8  -7     3190.21     3143.10     64.89 o 
   2   8  -7       63.09       61.57      5.71 o 
   3   8  -7      491.74      491.34     19.83 o 
   4   8  -7      181.52      174.59     11.35 o 
   5   8  -7      233.18      232.02     12.79 o 
   6   8  -7       48.21       54.01      7.38 o 
   7   8  -7      188.54      191.35     13.18 o 
   0   9  -7      210.27      200.92      9.78 o 
   1   9  -7      679.06      632.19     22.15 o 
   2   9  -7       68.14       65.31      4.63 o 
   3   9  -7      326.72      340.79     14.95 o 
   4   9  -7       47.91       58.60      6.61 o 
   5   9  -7      537.14      476.86     20.53 o 
   6   9  -7      108.91      127.19     10.23 o 
   7   9  -7      304.55      351.33     23.65 o 
   1  10  -7      327.16      320.15      9.36 o 
   2  10  -7        2.73        6.11      2.54 o 
   3  10  -7     1508.72     1513.03     48.84 o 
   4  10  -7      142.62      123.06      8.97 o 
   5  10  -7       99.97      111.04      9.27 o 
   6  10  -7       47.92       50.51      7.52 o 
   0  11  -7      345.19      343.98     14.84 o 
   1  11  -7       14.67       17.40      2.87 o 
   2  11  -7      653.51      663.04     19.27 o 
   3  11  -7      299.27      297.38     14.30 o 
   4  11  -7      148.61      158.74     10.25 o 
   5  11  -7       99.49      101.53      9.34 o 
   6  11  -7       77.68       82.71      9.18 o 
   1  12  -7      226.65      244.30      8.38 o 
   2  12  -7       21.64       25.87      4.06 o 
   3  12  -7      563.36      578.21     21.95 o 
   4  12  -7      134.67      146.80     10.33 o 
   5  12  -7      139.23      156.74     11.01 o 
   0  13  -7      734.14      739.09     26.55 o 
   1  13  -7       88.94       91.03      5.55 o 
   2  13  -7      756.48      718.90     21.95 o 
   3  13  -7      185.84      183.75     11.61 o 
   4  13  -7      187.32      178.48     18.70 o 
   5  13  -7       16.22       27.38      6.39 o 
   1  14  -7       97.17       96.84      5.91 o 
   2  14  -7       66.23       74.67      6.21 o 
   3  14  -7       70.64       76.39      8.46 o 
   4  14  -7      193.26      195.67     12.96 o 
   0  15  -7     1571.62     1665.94     52.93 o 
   1  15  -7       18.69       20.19      3.67 o 
   2  15  -7      412.55      417.79     17.81 o 
   3  15  -7       21.18       25.64      6.27 o 
   4  15  -7      284.80      309.89     25.85 o 
   1  16  -7       85.48       99.85     10.24 o 
   2  16  -7      222.72      215.34     10.93 o 
   3  16  -7       46.52       53.34      8.22 o 
   0  17  -7      142.71      140.72     11.27 o 
   1  17  -7       80.86       85.67      7.79 o 
   2  17  -7      205.26      210.30     13.68 o 
   0   0  -6     3581.82     3533.82    152.62 o 
   2   0  -6     2811.13     2705.70    112.11 o 
   4   0  -6     1812.58     1724.14     77.68 o 
   6   0  -6       32.80       47.46     10.19 o 
   8   0  -6      175.98      208.76     20.71 o 
   1   1  -6      357.77      368.53     13.60 o 
   2   1  -6       39.28       34.78      4.09 o 
   3   1  -6      168.74      150.15      8.35 o 
   4   1  -6     1998.77     1864.32     59.08 o 
   5   1  -6      597.00      629.35     25.50 o 
   6   1  -6      377.34      363.70     17.77 o 
   7   1  -6       66.96       76.00      9.00 o 
   8   1  -6      456.78      427.89     22.32 o 
   0   2  -6     5997.78     6168.95    253.59 o 
   1   2  -6     1380.10     1429.93     33.73 o 
   2   2  -6     1820.07     1822.38     56.74 o 
   3   2  -6      801.02      799.73     26.84 o 
   4   2  -6      617.29      552.90     21.94 o 
   5   2  -6      116.80      109.14      8.67 o 
   6   2  -6      398.02      411.97     18.97 o 
   7   2  -6       91.30      106.63     14.83 o 
   8   2  -6        9.00       12.44      6.07 o 
   1   3  -6     1395.44     1433.21     28.15 o 
   2   3  -6      647.99      658.51     17.23 o 
   3   3  -6      840.44      858.11     39.02 o 
   4   3  -6      232.84      211.45     15.53 o 
   5   3  -6      238.45      242.53     18.02 o 
   6   3  -6      731.92      708.16     40.06 o 
   7   3  -6      208.45      187.96     11.73 o 
   8   3  -6      213.77      216.34     13.61 o 
   0   4  -6     3117.75     3194.09     91.10 o 
   1   4  -6      280.97      270.07      7.10 o 
   2   4  -6     3340.05     3510.44     67.30 o 
   3   4  -6      320.68      339.97     18.47 o 
   4   4  -6      111.46      115.74      7.75 o 
   5   4  -6      551.21      503.00     20.35 o 
   6   4  -6      780.81      754.35     28.28 o 
   7   4  -6      351.08      351.02     17.02 o 
   8   4  -6        3.91       -0.89      5.27 o 
   1   5  -6     2416.01     2483.26     49.31 o 
   2   5  -6      891.81      882.95     19.18 o 
   3   5  -6     1230.10     1199.69     65.15 o 
   4   5  -6       22.42       30.01      4.26 o 
   5   5  -6      635.90      654.80     23.64 o 
   6   5  -6      647.30      648.15     25.00 o 
   7   5  -6       57.71       56.58      7.14 o 
   8   5  -6       76.74       89.46      9.45 o 
   0   6  -6      176.29      171.67     10.39 o 
   1   6  -6      467.45      524.92     12.15 o 
   2   6  -6      560.56      562.02     13.01 o 
   3   6  -6      228.11      213.15      8.30 o 
   4   6  -6      285.99      290.85     27.91 o 
   5   6  -6     1337.86     1275.12     40.99 o 
   6   6  -6      155.96      164.20     10.29 o 
   7   6  -6      486.23      493.75     21.51 o 
   8   6  -6       76.33       81.68      9.58 o 
   1   7  -6     2402.03     2392.58     49.14 o 
   2   7  -6      344.87      337.58     10.96 o 
   3   7  -6      809.16      771.52     22.38 o 
   4   7  -6       38.60       35.15      4.97 o 
   5   7  -6      718.42      695.99     26.76 o 
   6   7  -6       23.88       23.98      5.25 o 
   7   7  -6      139.17      134.01     20.94 o 
   8   7  -6       21.76       15.78      8.80 o 
   0   8  -6      992.34      991.44     30.64 o 
   1   8  -6      306.05      281.02      8.93 o 
   2   8  -6       30.78       33.33      2.92 o 
   3   8  -6      322.02      297.68     10.11 o 
   4   8  -6      148.39      137.62      8.69 o 
   5   8  -6      789.43      772.49     28.48 o 
   6   8  -6      174.69      151.26     10.38 o 
   7   8  -6      253.86      257.61     14.56 o 
   1   9  -6     2365.30     2251.77     53.27 o 
   2   9  -6      104.62      108.34      5.59 o 
   3   9  -6      797.69      782.66     22.18 o 
   4   9  -6       11.28       21.37      4.47 o 
   5   9  -6      368.30      333.60     15.52 o 
   6   9  -6      135.40      122.42     13.15 o 
   7   9  -6      195.45      197.25     13.23 o 
   0  10  -6     1311.32     1291.91     37.81 o 
   1  10  -6      542.76      555.18     13.58 o 
   2  10  -6      232.39      227.50      8.87 o 
   3  10  -6      483.57      492.91     15.27 o 
   4  10  -6      179.12      184.58     15.31 o 
   5  10  -6      311.54      303.29     15.18 o 
   6  10  -6       77.43       78.52      8.59 o 
   7  10  -6      142.54      134.39     11.65 o 
   1  11  -6      763.56      746.45     17.40 o 
   2  11  -6       32.78       30.22      3.34 o 
   3  11  -6     1129.20     1117.37     30.27 o 
   4  11  -6      386.13      364.17     16.68 o 
   5  11  -6      172.98      162.73     10.62 o 
   6  11  -6      126.64      122.36     17.28 o 
   0  12  -6      204.79      206.46     10.88 o 
   1  12  -6       27.45       27.09      3.33 o 
   2  12  -6      757.48      763.87     19.12 o 
   3  12  -6      470.95      464.82     15.83 o 
   4  12  -6      310.50      319.49     15.93 o 
   5  12  -6      154.96      148.46     12.35 o 
   6  12  -6       61.64       55.10      8.14 o 
   1  13  -6      335.31      329.31     10.26 o 
   2  13  -6      370.94      358.25     10.87 o 
   3  13  -6      356.41      352.29     12.87 o 
   4  13  -6      240.93      236.23     13.24 o 
   5  13  -6       97.88      108.35     10.08 o 
   0  14  -6     1058.65     1112.34     37.09 o 
   1  14  -6      226.92      223.60      9.59 o 
   2  14  -6      560.42      559.64     18.62 o 
   3  14  -6       46.56       57.37      5.68 o 
   4  14  -6      150.78      142.99     10.85 o 
   5  14  -6       22.90       34.75      7.37 o 
   1  15  -6       33.42       39.62      4.50 o 
   2  15  -6       83.72       91.42      6.92 o 
   3  15  -6       11.92       14.46      3.78 o 
   4  15  -6      173.73      177.39     12.46 o 
   0  16  -6      818.49      903.47     33.19 o 
   1  16  -6        9.94        9.36      3.29 o 
   2  16  -6      484.56      473.70     16.62 o 
   3  16  -6        9.43       12.18      4.14 o 
   1  17  -6       94.15       98.09      6.85 o 
   2  17  -6       94.14       91.09      7.81 o 
   3  17  -6       50.17       52.51     10.21 o 
   0  18  -6      204.80      211.25     13.82 o 
   1  18  -6       57.31       60.55      6.08 o 
   2  18  -6      350.29      369.50     25.85 o 
   2   0  -5      313.95      336.39     17.72 o 
   4   0  -5     2025.34     1968.48     86.53 o 
   6   0  -5      305.55      264.41     22.27 o 
   8   0  -5      729.47      751.96     45.20 o 
   0   1  -5     1336.35     1350.18     59.48 o 
   1   1  -5      764.94      794.29     24.68 o 
   2   1  -5     4773.42     5036.71    139.96 o 
   3   1  -5       97.36       96.48      5.98 o 
   4   1  -5      945.27      886.59     32.91 o 
   5   1  -5      561.13      559.53     22.07 o 
   6   1  -5      625.01      592.03     31.97 o 
   7   1  -5       41.82       52.56      7.73 o 
   8   1  -5       21.47       16.47      6.00 o 
   9   1  -5       44.88       43.03     10.21 o 
   1   2  -5      520.66      496.46     12.84 o 
   2   2  -5      496.57      476.77     13.38 o 
   3   2  -5      336.07      333.67      9.98 o 
   4   2  -5     1089.64     1037.74     33.92 o 
   5   2  -5      312.74      273.89     18.13 o 
   6   2  -5      943.12      934.76     35.22 o 
   7   2  -5      196.37      197.07     12.98 o 
   8   2  -5      359.08      366.28     17.92 o 
   9   2  -5        0.07       -6.68      6.68 o 
   0   3  -5     4220.42     4095.31    113.52 o 
   1   3  -5       70.04       72.86      2.76 o 
   2   3  -5     2439.87     2403.65     54.54 o 
   3   3  -5      587.96      630.32     22.13 o 
   4   3  -5      901.67      852.62     29.39 o 
   5   3  -5      993.12      978.46     47.42 o 
   6   3  -5      236.39      190.20     17.20 o 
   7   3  -5       34.30       28.89      5.52 o 
   8   3  -5       18.26       20.96      5.75 o 
   9   3  -5      134.24      144.54     15.23 o 
   1   4  -5     2208.15     2149.29     42.60 o 
   2   4  -5     1428.53     1567.02     33.15 o 
   3   4  -5     1185.85     1226.55     52.12 o 
   4   4  -5      290.52      278.21      9.21 o 
   5   4  -5      319.60      313.46     13.29 o 
   6   4  -5      294.60      291.13     13.23 o 
   7   4  -5       53.21       50.66      6.69 o 
   8   4  -5      475.62      479.70     26.90 o 
   9   4  -5       10.64       12.70      8.17 o 
   0   5  -5     1945.09     2046.75     55.30 o 
   1   5  -5      607.70      550.97     12.35 o 
   2   5  -5     1362.16     1430.70     28.90 o 
   3   5  -5      375.82      372.43     13.13 o 
   4   5  -5      450.18      414.92     12.31 o 
   5   5  -5      210.81      188.88     10.14 o 
   6   5  -5       16.71       19.72      4.58 o 
   7   5  -5      898.85      858.56     42.44 o 
   8   5  -5       16.54       25.11      6.19 o 
   1   6  -5     3227.74     3245.56     64.57 o 
   2   6  -5      308.39      321.52      8.20 o 
   3   6  -5     1117.96     1079.47     34.93 o 
   4   6  -5      196.05      185.54      7.25 o 
   5   6  -5      815.62      783.88     27.59 o 
   6   6  -5      236.80      240.81     12.61 o 
   7   6  -5       12.04       19.73      4.94 o 
   8   6  -5      117.67      124.76     10.47 o 
   0   7  -5     1734.35     1729.86     52.73 o 
   1   7  -5      169.28      162.07      5.67 o 
   2   7  -5      479.56      478.52     12.88 o 
   3   7  -5      294.34      298.10     10.18 o 
   4   7  -5      234.81      217.52      8.15 o 
   5   7  -5      435.79      452.64     17.80 o 
   6   7  -5      157.29      152.10     10.05 o 
   7   7  -5      666.74      675.60     25.95 o 
   8   7  -5       17.71       17.41      9.43 o 
   1   8  -5     2353.46     2318.69     56.89 o 
   2   8  -5       74.76       68.64      7.07 o 
   3   8  -5     1912.06     1886.51     48.01 o 
   4   8  -5      108.35       87.88      6.56 o 
   5   8  -5      261.78      248.87     12.74 o 
   6   8  -5       82.96       79.21      7.81 o 
   7   8  -5      122.11      125.90     10.20 o 
   8   8  -5       31.08       34.54      9.64 o 
   0   9  -5      635.25      576.83     27.23 o 
   1   9  -5      378.55      366.84     10.11 o 
   2   9  -5       22.65       22.77      2.56 o 
   3   9  -5      198.95      187.62      7.50 o 
   4   9  -5      130.20      128.60      6.48 o 
   5   9  -5     1540.52     1509.25     39.06 o 
   6   9  -5       68.59       74.74      7.77 o 
   7   9  -5      126.70      128.52     19.23 o 
   1  10  -5     1509.82     1481.46     32.85 o 
   2  10  -5      154.15      157.56      6.99 o 
   3  10  -5      526.79      497.95     23.42 o 
   4  10  -5        8.88        8.11      2.71 o 
   5  10  -5      780.25      733.62     21.78 o 
   6  10  -5       96.70       99.99      9.20 o 
   7  10  -5      124.74      128.06     16.35 o 
   0  11  -5      662.77      641.53     20.59 o 
   1  11  -5      358.24      346.16      9.84 o 
   2  11  -5      960.75      944.79     22.07 o 
   3  11  -5      169.36      153.49      7.22 o 
   4  11  -5      201.63      194.23      8.56 o 
   5  11  -5      425.05      430.62     15.39 o 
   6  11  -5       96.50       94.89     13.83 o 
   7  11  -5      171.78      173.08     16.87 o 
   1  12  -5      967.75      959.66     21.82 o 
   2  12  -5       68.80       68.23      4.57 o 
   3  12  -5      410.02      431.22     14.14 o 
   4  12  -5      569.67      546.00     17.43 o 
   5  12  -5      160.94      163.62      8.36 o 
   6  12  -5      143.98      145.03     16.96 o 
   0  13  -5      898.58      923.40     31.03 o 
   1  13  -5      597.27      586.19     15.29 o 
   2  13  -5      422.59      404.17     11.91 o 
   3  13  -5      142.48      138.08      7.61 o 
   4  13  -5      244.56      253.15     10.55 o 
   5  13  -5       76.70       84.44      6.78 o 
   6  13  -5      249.68      272.89     15.41 o 
   1  14  -5      162.89      164.86      7.07 o 
   2  14  -5       53.43       53.31      4.54 o 
   3  14  -5       12.10       16.33      3.60 o 
   4  14  -5      182.44      178.35      9.03 o 
   5  14  -5      128.93      140.25      8.48 o 
   0  15  -5     1426.08     1412.64     46.31 o 
   1  15  -5       24.51       22.89      3.56 o 
   2  15  -5      700.40      676.31     18.19 o 
   3  15  -5       62.64       68.27      6.24 o 
   4  15  -5      272.78      280.19     12.25 o 
   5  15  -5       41.55       48.80      6.15 o 
   1  16  -5        4.74        4.34      2.86 o 
   2  16  -5      101.76      104.09      6.32 o 
   3  16  -5        0.18        0.15      3.08 o 
   4  16  -5      161.61      184.47     10.15 o 
   5  16  -5        6.89        4.73      6.31 o 
   0  17  -5      647.85      682.19     27.77 o 
   1  17  -5        0.72       -1.11      2.78 o 
   2  17  -5      453.94      462.10     15.05 o 
   3  17  -5        3.39        4.14      4.48 o 
   4  17  -5      389.37      366.34     25.03 o 
   1  18  -5      241.76      248.14     10.44 o 
   2  18  -5      189.20      202.71     13.82 o 
   3  18  -5       58.01       50.27     10.52 o 
   1  19  -5       18.00       14.62      9.39 o 
   0   0  -4     2774.57     3176.40    138.05 o 
   2   0  -4    12453.32    13245.79    516.92 o 
   4   0  -4     3777.62     3819.58    114.90 o 
   6   0  -4     1881.97     1888.54     85.38 o 
   8   0  -4       85.31       86.30     14.17 o 
   1   1  -4      319.69      289.73      7.58 o 
   2   1  -4     1885.18     1956.60     48.41 o 
   3   1  -4      343.78      362.20     10.46 o 
   4   1  -4     1724.61     1729.99     42.20 o 
   5   1  -4      502.33      468.81     14.96 o 
   6   1  -4      183.13      194.10     11.63 o 
   7   1  -4      137.29      126.94     10.15 o 
   8   1  -4      522.01      533.41     25.21 o 
   9   1  -4       20.73       14.44      9.19 o 
   0   2  -4     3338.26     3413.71     94.26 o 
   1   2  -4      393.20      425.75     11.21 o 
   2   2  -4     9488.08    10181.19    233.29 o 
   3   2  -4      354.67      355.21     10.95 o 
   4   2  -4     1013.89      945.81     25.90 o 
   5   2  -4     1715.32     1711.95     43.86 o 
   6   2  -4       42.67       43.76      6.77 o 
   7   2  -4      233.89      237.72     14.74 o 
   8   2  -4       29.85       32.38      5.97 o 
   9   2  -4       95.59      103.93      9.83 o 
   2   3  -4      251.69      318.79      8.57 o 
   3   3  -4      532.15      534.99     18.28 o 
   4   3  -4      565.09      567.65     26.14 o 
   5   3  -4      290.65      274.07     12.01 o 
   6   3  -4      892.12      906.80     30.69 o 
   7   3  -4      264.55      241.33     12.74 o 
   8   3  -4      778.65      779.31     30.71 o 
   9   3  -4        5.08        0.34      6.70 o 
   0   4  -4     3455.04     3627.84     95.92 o 
   1   4  -4     2282.67     2533.74     50.85 o 
   2   4  -4     1727.31     1898.75     47.98 o 
   3   4  -4     1104.60     1128.78     24.25 o 
   4   4  -4      607.10      566.31     17.59 o 
   5   4  -4      239.14      221.95      8.19 o 
   6   4  -4      156.57      148.34      9.03 o 
   7   4  -4      381.50      378.70     16.70 o 
   8   4  -4        0.21       -1.31      4.04 o 
   9   4  -4      286.70      333.27     22.36 o 
   1   5  -4     5303.82     5470.73    108.09 o 
   2   5  -4      755.06      772.14     16.46 o 
   3   5  -4     1969.09     1902.76     39.22 o 
   4   5  -4      397.50      412.06     12.70 o 
   5   5  -4      257.74      224.42      8.55 o 
   6   5  -4      485.01      485.61     14.89 o 
   7   5  -4       13.39        9.75      4.40 o 
   8   5  -4      289.89      295.76     15.43 o 
   9   5  -4        6.80       10.28      7.61 o 
   0   6  -4      754.41      747.82     22.52 o 
   1   6  -4     1980.61     2204.82     44.74 o 
   2   6  -4      417.37      408.19      9.56 o 
   3   6  -4      146.84      126.57     10.23 o 
   4   6  -4       82.06       94.60      4.68 o 
   5   6  -4      146.31      150.98      9.53 o 
   6   6  -4       56.80       56.47      4.74 o 
   7   6  -4      844.66      868.59     30.69 o 
   8   6  -4        8.56       14.87      5.42 o 
   9   6  -4      589.13      605.22     33.57 o 
   1   7  -4     4664.12     4671.04     92.72 o 
   2   7  -4       63.38       68.90      4.10 o 
   3   7  -4     1910.14     1876.48     40.28 o 
   4   7  -4      378.82      361.45     11.39 o 
   5   7  -4     1911.76     1809.23     47.89 o 
   6   7  -4      269.11      247.31     10.04 o 
   7   7  -4       62.58       69.51      7.76 o 
   8   7  -4      132.51      138.08     10.94 o 
   0   8  -4      752.28      791.84     25.48 o 
   1   8  -4      119.82       95.71      3.94 o 
   2   8  -4      324.30      354.52     10.61 o 
   3   8  -4      431.41      421.44     10.92 o 
   4   8  -4       38.46       35.77      3.50 o 
   5   8  -4      946.34      885.95     24.70 o 
   6   8  -4      182.49      158.44      7.73 o 
   7   8  -4      631.80      632.82     24.59 o 
   8   8  -4       61.77       55.98      8.00 o 
   1   9  -4     2540.36     2430.66     55.94 o 
   2   9  -4       78.39       78.24      3.82 o 
   3   9  -4     1628.03     1585.73     34.26 o 
   4   9  -4      159.31      165.43      7.29 o 
   5   9  -4      717.46      682.91     20.81 o 
   6   9  -4       22.43       18.70      3.64 o 
   7   9  -4       54.85       52.91      7.28 o 
   8   9  -4      318.94      362.10     36.61 o 
   0  10  -4       67.24       58.85     11.42 o 
   1  10  -4      220.51      200.64      6.85 o 
   2  10  -4       39.67       30.61      2.86 o 
   3  10  -4      103.44      105.55      5.71 o 
   4  10  -4      552.35      537.31     16.50 o 
   5  10  -4     1086.92     1042.22     28.10 o 
   6  10  -4        0.01       -1.97      2.41 o 
   7  10  -4      229.86      223.17     27.09 o 
   8  10  -4        0.92        3.42      7.38 o 
   1  11  -4      357.27      342.64     10.13 o 
   2  11  -4     1274.90     1250.26     27.72 o 
   3  11  -4      608.75      561.26     14.39 o 
   4  11  -4      263.46      264.28     10.22 o 
   5  11  -4      271.95      268.66     10.84 o 
   6  11  -4      101.04      109.45      7.08 o 
   7  11  -4       83.57       71.95      9.22 o 
   0  12  -4      531.12      559.08     20.09 o 
   1  12  -4      527.61      517.70     13.57 o 
   2  12  -4      932.61      919.74     21.41 o 
   3  12  -4      264.16      248.09      8.49 o 
   4  12  -4      324.61      316.50     11.94 o 
   5  12  -4      477.68      464.73     15.87 o 
   6  12  -4      101.34       93.00      6.81 o 
   7  12  -4      129.87      142.86     13.64 o 
   1  13  -4      571.20      580.36     15.38 o 
   2  13  -4      150.60      140.05      6.27 o 
   3  13  -4       51.24       60.62      4.80 o 
   4  13  -4      417.94      441.33     14.65 o 
   5  13  -4      144.90      156.56      8.27 o 
   6  13  -4      206.76      198.93     11.25 o 
   0  14  -4     1597.13     1619.02     50.36 o 
   1  14  -4       63.15       69.28      4.91 o 
   2  14  -4     1446.96     1397.12     31.84 o 
   3  14  -4      173.55      161.65     11.10 o 
   4  14  -4      379.07      373.75     14.17 o 
   5  14  -4      158.62      160.17      8.96 o 
   6  14  -4      173.14      179.46      9.76 o 
   1  15  -4      219.47      201.11      8.17 o 
   2  15  -4      185.09      187.44      7.77 o 
   3  15  -4        6.31        5.41      2.70 o 
   4  15  -4      216.38      226.09     10.62 o 
   5  15  -4       20.18       26.75      4.97 o 
   6  15  -4      387.01      390.06     25.42 o 
   0  16  -4     1085.42     1095.26     37.75 o 
   1  16  -4       57.71       60.29      5.13 o 
   2  16  -4      872.40      881.89     23.06 o 
   3  16  -4       11.39       12.93      3.44 o 
   4  16  -4      266.80      262.41     11.93 o 
   5  16  -4       69.50       69.08     11.00 o 
   1  17  -4       11.90        8.32      3.27 o 
   2  17  -4      160.09      169.34      7.95 o 
   3  17  -4       33.49       38.99      5.65 o 
   4  17  -4       41.63       54.71     10.59 o 
   0  18  -4      507.56      525.53     23.11 o 
   1  18  -4       18.96       26.16      4.39 o 
   2  18  -4      362.10      357.93     12.65 o 
   3  18  -4       11.40       13.26      7.20 o 
   2  19  -4       53.59       60.30     12.47 o 
   2   0  -3     5307.19     5773.68    164.78 o 
   4   0  -3      812.49      797.65     39.41 o 
   6   0  -3      552.86      529.94     29.63 o 
   8   0  -3      458.59      419.16     29.76 o 
   0   1  -3     5623.88     5511.85    226.09 o 
   1   1  -3       93.22       99.39      3.04 o 
   2   1  -3    10788.12    11182.75    260.61 o 
   3   1  -3      867.99      925.36     24.04 o 
   4   1  -3     2926.21     2834.55     70.48 o 
   5   1  -3        8.93        9.31      3.08 o 
   6   1  -3      805.54      820.33     31.48 o 
   7   1  -3      111.86      126.43      9.75 o 
   8   1  -3       93.66       94.48     10.22 o 
   9   1  -3      110.85      107.94     16.39 o 
   1   2  -3     5186.95     5688.51    122.82 o 
   2   2  -3     1468.53     1517.08     34.97 o 
   3   2  -3      822.56      815.18     23.59 o 
   4   2  -3      765.17      740.19     21.39 o 
   5   2  -3      177.45      175.87      7.44 o 
   6   2  -3      484.67      430.92     23.05 o 
   7   2  -3      225.33      243.70     19.28 o 
   8   2  -3      784.88      779.12     28.90 o 
   9   2  -3        4.44       -0.43      6.63 o 
   0   3  -3     2006.87     1886.07     65.41 o 
   1   3  -3     6068.44     6325.45    123.08 o 
   2   3  -3     7034.33     7616.26    150.48 o 
   3   3  -3      532.11      556.39     14.48 o 
   4   3  -3      533.96      493.36     16.15 o 
   5   3  -3      554.92      519.59     15.36 o 
   6   3  -3      310.53      303.61     13.37 o 
   7   3  -3      418.10      425.62     14.21 o 
   8   3  -3        1.45        0.89      3.84 o 
   9   3  -3      169.02      183.11     19.76 o 
   1   4  -3      674.28      638.91     13.03 o 
   2   4  -3      933.56     1019.87     18.51 o 
   3   4  -3     2101.95     2183.78     42.50 o 
   4   4  -3      999.84     1019.86     25.54 o 
   5   4  -3      388.25      358.43     11.29 o 
   6   4  -3      403.91      407.07     13.42 o 
   7   4  -3       14.18       16.58      3.38 o 
   8   4  -3      567.11      562.09     24.49 o 
   9   4  -3        9.48        8.69      8.90 o 
   0   5  -3      774.03      737.47     21.47 o 
   1   5  -3     1304.65     1319.43     26.24 o 
   2   5  -3      688.02      726.93     16.63 o 
   3   5  -3       77.81       75.87      3.24 o 
   4   5  -3      239.28      257.25     10.31 o 
   5   5  -3     1072.47     1058.03     28.12 o 
   6   5  -3      154.97      145.20      6.62 o 
   7   5  -3      635.10      648.12     19.27 o 
   8   5  -3        6.44        7.97      4.31 o 
   9   5  -3      392.48      376.50     30.42 o 
   1   6  -3     7181.42     7634.71    154.76 o 
   2   6  -3      334.99      367.52      9.14 o 
   3   6  -3     3411.56     3535.78     70.30 o 
   4   6  -3      778.68      751.07     19.99 o 
   5   6  -3      537.08      496.80     14.93 o 
   6   6  -3      252.30      252.00      9.58 o 
   7   6  -3      103.40       94.49      6.32 o 
   8   6  -3      220.78      213.72     12.82 o 
   0   7  -3      634.42      714.70     40.22 o 
   1   7  -3      503.05      549.20     12.43 o 
   2   7  -3       54.05       62.30      3.15 o 
   4   7  -3       98.47       97.28      4.32 o 
   5   7  -3      389.59      377.37     12.45 o 
   6   7  -3       69.90       67.73      5.05 o 
   7   7  -3      485.04      510.83     16.29 o 
   8   7  -3       31.45       26.30      5.92 o 
   1   8  -3     4171.85     4202.94     85.34 o 
   2   8  -3      444.72      474.45     11.76 o 
   3   8  -3     2665.13     2604.29     62.46 o 
   4   8  -3       55.19       48.82      4.26 o 
   5   8  -3     1936.20     2002.12     50.46 o 
   6   8  -3        4.63        3.03      2.44 o 
   7   8  -3       68.84       76.20      5.93 o 
   8   8  -3       22.43       16.80      5.70 o 
   0   9  -3       16.19       15.14      2.80 o 
   1   9  -3      649.63      637.72     15.42 o 
   2   9  -3      120.75      118.10      4.64 o 
   3   9  -3     1214.83     1162.15     25.16 o 
   4   9  -3      308.17      291.30      8.73 o 
   5   9  -3      225.04      222.09      9.20 o 
   6   9  -3       74.99       74.38      5.66 o 
   7   9  -3      534.37      524.08     17.35 o 
   8   9  -3       11.23       16.41      5.78 o 
   1  10  -3     2207.18     2100.99     42.95 o 
   2  10  -3      180.50      167.55      6.09 o 
   3  10  -3      844.84      800.91     19.34 o 
   4  10  -3      117.61      109.78      5.28 o 
   5  10  -3      429.79      424.86     14.37 o 
   6  10  -3      211.51      201.12     12.33 o 
   7  10  -3      108.26      112.16      7.24 o 
   8  10  -3      152.82      168.47     15.87 o 
   0  11  -3      615.10      617.43     22.15 o 
   1  11  -3      422.74      433.50     11.72 o 
   2  11  -3      560.89      523.28     14.22 o 
   3  11  -3      356.86      350.24     10.51 o 
   4  11  -3      862.62      844.21     20.34 o 
   5  11  -3      585.51      572.74     17.89 o 
   6  11  -3       60.92       65.45      6.03 o 
   7  11  -3      380.65      373.35     14.50 o 
   8  11  -3       36.69       34.88     10.16 o 
   1  12  -3      649.95      625.03     15.43 o 
   2  12  -3      528.31      490.83     13.16 o 
   3  12  -3      390.88      375.32     10.62 o 
   4  12  -3      163.26      161.33      6.86 o 
   5  12  -3      142.63      141.21      7.52 o 
   6  12  -3      144.89      144.13      8.15 o 
   7  12  -3       24.93       23.51      4.64 o 
   0  13  -3      774.62      774.86     26.21 o 
   1  13  -3      233.59      211.29      7.63 o 
   2  13  -3     1250.77     1327.51     30.37 o 
   3  13  -3       58.83       62.59      4.63 o 
   4  13  -3      978.88      953.18     24.00 o 
   5  13  -3      682.78      699.63     21.74 o 
   6  13  -3       88.27       92.51      7.09 o 
   7  13  -3       67.15       57.29      7.55 o 
   1  14  -3      289.63      307.03      9.83 o 
   2  14  -3      116.62      120.93      5.99 o 
   3  14  -3        4.44        7.76      2.72 o 
   4  14  -3      108.91      119.73      6.46 o 
   5  14  -3       88.80       90.17      6.91 o 
   6  14  -3      242.41      242.47     11.34 o 
   0  15  -3     1163.89     1177.84     38.80 o 
   1  15  -3        9.64        9.00      2.72 o 
   2  15  -3     1620.42     1604.40     37.18 o 
   3  15  -3       17.70       21.94      3.53 o 
   4  15  -3      375.63      386.82     14.71 o 
   5  15  -3       50.58       48.31      5.83 o 
   6  15  -3      434.40      439.96     20.30 o 
   1  16  -3       24.80       29.92      3.93 o 
   2  16  -3       30.17       33.55      4.25 o 
   3  16  -3       39.52       38.01      4.53 o 
   4  16  -3      222.54      226.89     10.89 o 
   5  16  -3      207.58      212.92     10.96 o 
   0  17  -3      966.38      977.63     35.57 o 
   1  17  -3      135.21      137.45      7.19 o 
   2  17  -3      785.07      796.99     21.35 o 
   3  17  -3       39.29       43.31      4.99 o 
   4  17  -3      161.08      161.28     10.53 o 
   1  18  -3       69.40       62.61      6.40 o 
   2  18  -3        1.02        2.72      3.10 o 
   3  18  -3       56.01       60.35      5.99 o 
   0  19  -3      276.69      263.14     15.28 o 
   1  19  -3       35.70       44.66      5.60 o 
   2  19  -3      163.67      127.48     16.25 o 
   3  19  -3       37.48       24.35     11.50 o 
   0   0  -2     2904.81     3291.30    133.04 o 
   2   0  -2    11747.47    12408.27    505.49 o 
   4   0  -2     4511.38     4797.40    190.67 o 
   6   0  -2     1463.39     1453.80     73.22 o 
   8   0  -2      158.29      139.41     12.62 o 
   1   1  -2     3353.39     3661.69     82.57 o 
   2   1  -2     2059.93     2110.28     48.40 o 
   3   1  -2      144.89      154.21      5.35 o 
   4   1  -2      585.73      597.73     17.10 o 
   5   1  -2      624.68      640.67     27.85 o 
   6   1  -2     1335.32     1330.21     36.61 o 
   7   1  -2       54.52       55.78      5.09 o 
   8   1  -2      694.80      679.69     21.56 o 
   9   1  -2       48.69       64.98     13.29 o 
   0   2  -2    10272.99     9989.16    387.36 o 
   1   2  -2    20928.23    21918.03    421.81 o 
   2   2  -2     3451.53     3413.65     68.46 o 
   3   2  -2       20.49       18.39      1.85 o 
   4   2  -2     2295.34     2392.28     50.10 o 
   5   2  -2      179.66      179.90      6.59 o 
   6   2  -2      664.17      672.41     20.87 o 
   7   2  -2      326.97      332.21     11.31 o 
   8   2  -2       17.37       11.23      5.48 o 
   9   2  -2      196.35      183.70     19.19 o 
   1   3  -2     2794.35     2772.36     56.93 o 
   2   3  -2     1150.29     1232.90     24.57 o 
   3   3  -2     3799.68     4144.48     78.12 o 
   4   3  -2     1432.08     1463.74     31.75 o 
   5   3  -2      162.61      155.35      5.58 o 
   6   3  -2      961.53      973.22     24.31 o 
   7   3  -2      134.31      129.98      6.57 o 
   8   3  -2      634.45      634.58     25.42 o 
   9   3  -2       29.82       26.85      5.36 o 
   0   4  -2     4884.02     4780.47    132.00 o 
   1   4  -2      238.82      240.33      5.70 o 
   2   4  -2     3010.16     3193.16     65.97 o 
   3   4  -2      918.56     1015.44     20.51 o 
   4   4  -2      768.15      749.67     16.49 o 
   5   4  -2      821.15      831.02     19.39 o 
   6   4  -2     1054.43     1018.44     26.18 o 
   7   4  -2      353.64      353.64     12.36 o 
   8   4  -2      182.08      176.15     10.93 o 
   9   4  -2      279.24      269.88     14.68 o 
   1   5  -2     2966.60     2966.55     60.17 o 
   2   5  -2      598.15      666.89     14.19 o 
   3   5  -2     3066.71     3250.53     63.19 o 
   4   5  -2     1336.38     1356.99     28.99 o 
   5   5  -2      704.39      680.02     18.15 o 
   6   5  -2      248.60      217.22      8.24 o 
   7   5  -2      226.82      221.35      9.47 o 
   8   5  -2      424.53      398.48     18.57 o 
   9   5  -2       16.57        9.80      8.15 o 
   0   6  -2     1382.46     1436.75     40.54 o 
   1   6  -2     1819.25     1980.88     38.95 o 
   2   6  -2      129.61      131.93      4.19 o 
   3   6  -2     1016.43     1039.70     22.43 o 
   4   6  -2      321.60      312.44     11.84 o 
   5   6  -2     1178.52     1180.72     31.75 o 
   6   6  -2       32.92       32.40      3.73 o 
   7   6  -2      708.11      728.12     20.84 o 
   8   6  -2       81.21       86.21      6.46 o 
   9   6  -2      137.05      159.73     19.47 o 
   1   7  -2     5612.74     6006.71    121.57 o 
   2   7  -2      370.88      362.16      9.37 o 
   3   7  -2     2691.55     2678.23     54.65 o 
   4   7  -2      265.29      281.00     13.73 o 
   5   7  -2      568.97      540.59     15.78 o 
   6   7  -2      297.84      271.95     10.29 o 
   7   7  -2      263.73      274.49     15.01 o 
   8   7  -2       14.95       20.14      3.80 o 
   0   8  -2      201.67      197.58      8.51 o 
   1   8  -2       59.53       55.90      3.05 o 
   2   8  -2       52.96       57.17      3.14 o 
   3   8  -2      794.74      721.54     32.34 o 
   4   8  -2       31.72       24.04      2.62 o 
   5   8  -2      624.73      634.57     14.94 o 
   6   8  -2       53.37       53.14      4.74 o 
   7   8  -2      483.99      504.94     16.53 o 
   8   8  -2       54.10       54.73      5.67 o 
   1   9  -2     3967.23     4080.50     78.90 o 
   3   9  -2     1643.24     1595.08     33.96 o 
   4   9  -2      636.41      617.72     15.84 o 
   5   9  -2     1374.01     1349.88     37.77 o 
   6   9  -2       95.11       97.99      6.17 o 
   7   9  -2      121.59      118.11      7.20 o 
   8   9  -2        7.18        8.24      4.41 o 
   0  10  -2      669.44      612.30     28.90 o 
   1  10  -2     2317.96     2252.82     92.23 o 
   2  10  -2      627.65      602.79     14.35 o 
   3  10  -2      139.66      137.03      6.37 o 
   4  10  -2      289.68      271.66      8.56 o 
   5  10  -2      397.38      401.46     14.13 o 
   6  10  -2       34.11       37.52      5.26 o 
   7  10  -2      622.66      635.72     19.97 o 
   8  10  -2        6.04        8.00      4.85 o 
   1  11  -2     1336.73     1321.62     28.78 o 
   2  11  -2      102.54       99.53      4.64 o 
   3  11  -2     1172.00     1171.41     25.31 o 
   4  11  -2      311.42      309.59      9.53 o 
   5  11  -2      499.10      499.63     21.27 o 
   6  11  -2      317.33      319.84     12.39 o 
   7  11  -2       24.93       27.18      4.47 o 
   8  11  -2      163.01      183.59     16.18 o 
   0  12  -2      626.30      573.68     21.16 o 
   1  12  -2       47.71       47.04      3.61 o 
   2  12  -2      815.92      806.63     18.63 o 
   3  12  -2      908.19      867.33     20.35 o 
   4  12  -2      366.62      371.05     11.18 o 
   5  12  -2      509.92      489.22     16.56 o 
   6  12  -2      204.61      187.44      9.54 o 
   7  12  -2      226.76      229.42     11.24 o 
   1  13  -2      212.71      209.18      7.46 o 
   2  13  -2     1062.98     1001.77     24.13 o 
   3  13  -2      282.88      262.29      9.59 o 
   4  13  -2       62.88       62.99      4.86 o 
   5  13  -2       60.76       70.78      5.90 o 
   6  13  -2      365.19      354.55     19.93 o 
   7  13  -2       74.94       90.35      7.53 o 
   0  14  -2     1644.51     1609.63     50.83 o 
   1  14  -2       80.84       92.60      5.38 o 
   2  14  -2      778.55      815.60     20.44 o 
   3  14  -2       77.98       83.22      5.47 o 
   4  14  -2      537.71      527.79     15.44 o 
   5  14  -2      195.50      200.37      9.72 o 
   6  14  -2      127.07      123.62      8.15 o 
   7  14  -2       96.93      104.48     14.92 o 
   1  15  -2      119.30      122.58      6.20 o 
   2  15  -2      170.08      169.93      7.30 o 
   3  15  -2      235.60      233.02      9.15 o 
   4  15  -2      433.60      437.70     13.30 o 
   5  15  -2        4.49        9.96      3.61 o 
   6  15  -2      143.30      143.12      9.16 o 
   0  16  -2     1027.76     1040.91     35.96 o 
   1  16  -2      133.02      140.03      7.26 o 
   2  16  -2     1286.38     1299.46     31.38 o 
   3  16  -2       55.48       57.69      5.21 o 
   4  16  -2      483.41      472.95     14.62 o 
   5  16  -2       56.07       65.30      6.67 o 
   1  17  -2       64.48       62.21      5.38 o 
   2  17  -2        1.30        0.68      2.65 o 
   3  17  -2       24.38       29.30      5.24 o 
   4  17  -2      326.72      329.69     12.37 o 
   0  18  -2     1088.60     1080.14     37.03 o 
   1  18  -2       34.64       38.40      4.67 o 
   2  18  -2      469.14      459.33     14.93 o 
   3  18  -2       59.56       70.42      6.21 o 
   4  18  -2      242.44      246.24     23.11 o 
   1  19  -2      142.44      139.91      8.01 o 
   2  19  -2       30.00       26.04      5.29 o 
   3  19  -2      136.36      110.05     16.91 o 
   2   0  -1     1461.12     1549.81     61.45 o 
   4   0  -1     2100.58     2297.18     71.14 o 
   6   0  -1     2043.81     2069.72     90.61 o 
   8   0  -1      387.74      408.28     27.77 o 
   1   1  -1      352.15      357.41      7.70 o 
   2   1  -1     5262.99     5692.10    126.60 o 
   3   1  -1      195.77      219.35      7.16 o 
   4   1  -1     3195.46     3188.29     72.69 o 
   5   1  -1      110.85       94.32     18.64 o 
   6   1  -1      790.39      776.31     28.75 o 
   7   1  -1      121.97      123.99      5.59 o 
   8   1  -1       32.11       33.30      4.07 o 
   9   1  -1      112.36      107.50      9.12 o 
   1   2  -1     2333.24     2432.02     48.72 o 
   2   2  -1       33.20       31.42      2.40 o 
   3   2  -1      700.71      781.91     19.05 o 
   4   2  -1     1035.54     1043.80     26.12 o 
   5   2  -1      248.56      275.35      9.62 o 
   6   2  -1     1073.47     1047.06     23.15 o 
   7   2  -1      135.28      129.21      6.65 o 
   8   2  -1      401.28      423.82     14.03 o 
   9   2  -1       11.66       18.97      6.87 o 
   0   3  -1     5865.23     6054.15    164.55 o 
   1   3  -1     1175.32     1220.78     24.02 o 
   2   3  -1     1865.65     1908.87     41.37 o 
   3   3  -1     1080.64     1108.66     20.27 o 
   4   3  -1     3588.70     3742.32     72.93 o 
   5   3  -1      683.98      703.24     14.50 o 
   6   3  -1      207.85      187.79      7.87 o 
   7   3  -1      673.34      636.66     18.90 o 
   8   3  -1       43.13       37.89      4.33 o 
   9   3  -1      202.85      202.29      9.58 o 
   1   4  -1     3466.28     3395.95     63.28 o 
   2   4  -1     2127.10     2194.52     38.60 o 
   3   4  -1      350.87      337.68      7.79 o 
   4   4  -1     1234.86     1330.87     24.12 o 
   5   4  -1      304.11      275.44     17.28 o 
   6   4  -1      958.35      898.05     23.66 o 
   7   4  -1      153.09      151.02      7.25 o 
   8   4  -1      467.47      450.09     15.87 o 
   9   4  -1       11.07       17.16      3.95 o 
   0   5  -1      118.05      103.96      6.04 o 
   1   5  -1       60.38       68.47      2.30 o 
   2   5  -1      994.03      987.18     22.27 o 
   3   5  -1     3129.66     3322.89     57.83 o 
   4   5  -1      256.11      253.74      5.68 o 
   5   5  -1     1044.68     1040.76     31.07 o 
   6   5  -1      125.67      120.17      7.73 o 
   7   5  -1      313.58      315.43     11.35 o 
   8   5  -1       22.34       24.29      4.99 o 
   9   5  -1      226.17      228.00     10.57 o 
   1   6  -1     4689.39     4624.22     80.11 o 
   2   6  -1      588.18      647.24     12.86 o 
   3   6  -1     3378.21     3404.28     59.82 o 
   4   6  -1       23.52       25.21      2.10 o 
   5   6  -1      814.10      785.94     18.71 o 
   6   6  -1      347.78      362.73     15.23 o 
   7   6  -1      701.78      683.52     20.01 o 
   8   6  -1       64.78       69.56      7.55 o 
   9   6  -1       17.27       23.00      4.52 o 
   0   7  -1     2357.89     2599.10     57.73 o 
   1   7  -1       71.18       77.92      2.81 o 
   2   7  -1      197.50      217.70      5.35 o 
   3   7  -1     1101.11     1037.39     19.87 o 
   4   7  -1      464.93      462.20     12.43 o 
   5   7  -1      898.41      883.76     21.08 o 
   6   7  -1        0.52       -0.81      2.02 o 
   7   7  -1      376.56      388.95     13.73 o 
   8   7  -1       36.96       33.30      5.97 o 
   9   7  -1      266.39      289.98     12.65 o 
   1   8  -1     5620.41     5720.94    100.56 o 
   2   8  -1       22.21       29.92      2.09 o 
   3   8  -1     3305.27     3237.09     64.29 o 
   4   8  -1      229.06      221.95      6.27 o 
   5   8  -1      790.44      771.62     21.04 o 
   6   8  -1       44.91       44.30      4.41 o 
   7   8  -1      208.15      199.24      9.12 o 
   8   8  -1        4.50        5.20      3.90 o 
   9   8  -1       10.74       12.38      6.99 o 
   0   9  -1      341.38      351.72     13.63 o 
   1   9  -1      115.25      120.78      4.05 o 
   2   9  -1        5.21        5.38      1.32 o 
   3   9  -1      155.78      147.72      5.73 o 
   4   9  -1       44.10       42.59      3.34 o 
   5   9  -1      506.96      509.58     13.26 o 
   6   9  -1       30.51       35.88      4.22 o 
   7   9  -1      653.38      683.65     20.82 o 
   8   9  -1       19.02       21.50      5.60 o 
   2  10  -1       33.13       27.67      2.95 o 
   3  10  -1     1808.64     1773.91     32.48 o 
   4  10  -1      310.32      282.70      7.99 o 
   5  10  -1      616.94      598.24     16.48 o 
   6  10  -1      254.24      251.11     10.29 o 
   7  10  -1       38.71       46.92      5.21 o 
   8  10  -1       90.06      107.84      9.58 o 
   0  11  -1     1015.69      971.78     32.02 o 
   1  11  -1       75.05       74.74      4.45 o 
   2  11  -1      726.19      691.16     14.18 o 
   3  11  -1      321.23      330.20      8.64 o 
   4  11  -1       58.99       59.49      3.81 o 
   5  11  -1      451.33      435.32     12.87 o 
   6  11  -1      155.16      152.18      7.95 o 
   7  11  -1      478.73      473.92     16.47 o 
   8  11  -1       17.53       28.08      6.46 o 
   1  12  -1      304.02      305.77      8.25 o 
   2  12  -1       80.80       76.50      3.74 o 
   3  12  -1      594.82      587.94     13.65 o 
   4  12  -1      191.76      194.36      7.73 o 
   5  12  -1       75.84       76.75      5.24 o 
   6  12  -1      518.02      530.70     17.66 o 
   7  12  -1       56.84       60.12      6.13 o 
   0  13  -1     1944.74     1943.76     60.40 o 
   1  13  -1      258.57      254.97      8.59 o 
   2  13  -1     1341.66     1328.62     28.87 o 
   3  13  -1      939.80      947.38     22.41 o 
   4  13  -1      448.87      447.57     12.90 o 
   5  13  -1      123.70      118.82      6.58 o 
   6  13  -1      156.57      161.71      8.89 o 
   7  13  -1      217.83      241.83     11.57 o 
   1  14  -1        8.79       18.40      2.94 o 
   2  14  -1      183.87      178.15      8.17 o 
   3  14  -1      246.54      233.68      8.75 o 
   4  14  -1      369.89      355.14     11.64 o 
   5  14  -1        1.23        3.44      2.67 o 
   6  14  -1      146.98      153.29      8.96 o 
   7  14  -1       33.43       43.30     10.89 o 
   0  15  -1     1463.74     1417.22     43.82 o 
   1  15  -1      272.54      261.11      9.36 o 
   2  15  -1     1238.89     1261.52     30.30 o 
   3  15  -1      108.26      112.57      6.36 o 
   4  15  -1     1100.79     1106.42     26.55 o 
   5  15  -1       20.83       25.27      4.15 o 
   6  15  -1       95.10       93.48      7.66 o 
   1  16  -1       21.04       22.92      6.17 o 
   2  16  -1      152.63      149.09      7.17 o 
   3  16  -1       47.35       45.45      4.91 o 
   4  16  -1      296.11      288.50     10.91 o 
   5  16  -1       11.84       14.06      3.95 o 
   0  17  -1     1050.23     1024.04     35.45 o 
   1  17  -1        6.27        4.19      2.73 o 
   2  17  -1      709.18      714.89     19.70 o 
   3  17  -1       45.88       50.11      5.62 o 
   4  17  -1      492.13      493.48     15.95 o 
   5  17  -1       73.15       77.14     19.58 o 
   1  18  -1       11.10       16.69      3.61 o 
   2  18  -1       97.05       94.33      6.70 o 
   3  18  -1       52.11       56.26      5.80 o 
   4  18  -1      114.01      108.37     11.41 o 
   0  19  -1      484.31      506.60     37.46 o 
   1  19  -1       11.86       12.08      3.74 o 
   2  19  -1      143.41      150.86     15.44 o 
   3  19  -1       63.15       63.99     14.24 o 
   2   0   0       10.21       17.36      2.09 o 
   4   0   0     1505.23     1411.34     33.32 o 
   6   0   0      750.82      701.83     19.05 o 
   8   0   0      121.50      145.61     15.82 o 
   1   1   0     1982.48     1951.34     33.79 o 
   2   1   0       20.91       21.33      1.14 o 
   3   1   0      180.83      185.29      4.22 o 
   4   1   0       32.59       21.21      1.90 o 
   5   1   0      379.03      387.08      8.18 o 
   6   1   0     2022.71     2030.17     37.14 o 
   7   1   0       56.64       56.97      3.88 o 
   8   1   0      220.60      210.70      9.04 o 
   9   1   0        0.00        2.91      4.27 o 
   0   2   0     5113.76     5408.20    144.33 o 
   1   2   0     2120.28     2125.81     33.25 o 
   2   2   0     3931.98     3828.28     59.47 o 
   3   2   0      811.98      899.70     15.06 o 
   4   2   0     3321.79     3732.40     63.78 o 
   5   2   0      124.62      114.77      3.86 o 
   6   2   0     1064.50     1015.72     19.97 o 
   7   2   0     1162.93     1170.32     30.51 o 
   8   2   0      159.11      141.72      7.27 o 
   9   2   0       18.72       30.87      5.96 o 
   1   3   0     3392.33     3424.49     65.17 o 
   2   3   0     3450.15     3674.08     57.21 o 
   3   3   0      838.49     1008.36     16.80 o 
   4   3   0     2805.36     3064.99     48.74 o 
   5   3   0      135.72      109.11      6.44 o 
   6   3   0      542.03      495.75     12.88 o 
   7   3   0      215.09      195.92     10.15 o 
   8   3   0      206.09      205.94      9.12 o 
   9   3   0       21.10       28.71      4.45 o 
   0   4   0     2842.30     2999.08    121.66 o 
   1   4   0      540.84      535.96     13.49 o 
   2   4   0     2149.10     2173.53     38.32 o 
   3   4   0       12.14       10.71      1.49 o 
   4   4   0     1225.19     1174.10     19.80 o 
   5   4   0     1744.13     1634.75     38.45 o 
   6   4   0       29.86       29.41      3.53 o 
   7   4   0      850.48      885.76     24.50 o 
   8   4   0      103.63       96.42      6.40 o 
   9   4   0      170.93      176.45     10.09 o 
   1   5   0     1362.94     1361.55     21.87 o 
   2   5   0      381.44      383.43      8.07 o 
   3   5   0     1927.02     1855.86     29.97 o 
   4   5   0      531.42      535.03      9.98 o 
   5   5   0      635.86      617.47     13.23 o 
   6   5   0      585.39      610.33     13.57 o 
   7   5   0     1545.59     1531.27     39.09 o 
   8   5   0      385.80      406.40     14.34 o 
   9   5   0        3.69        6.27      3.29 o 
   0   6   0      449.40      516.15     12.77 o 
   1   6   0     1156.28     1223.34     19.95 o 
   2   6   0        2.60        6.10      1.17 o 
   3   6   0     3064.26     3263.63     57.62 o 
   4   6   0        0.53        2.43      1.17 o 
   5   6   0     1767.03     1800.80     33.66 o 
   6   6   0       72.55       60.50      3.65 o 
   7   6   0       16.34       29.09      7.56 o 
   8   6   0       38.69       37.90      5.60 o 
   9   6   0      336.96      356.59     13.96 o 
   1   7   0     7452.11     7611.89    133.17 o 
   2   7   0       51.05       54.07      2.52 o 
   3   7   0     8263.71     8579.46    147.76 o 
   4   7   0       24.84       19.07      1.99 o 
   5   7   0      602.36      575.38     14.20 o 
   6   7   0      465.55      462.80     11.33 o 
   7   7   0      362.11      336.29     25.25 o 
   8   7   0        7.14       11.56      3.35 o 
   9   7   0        0.37       -1.28      3.06 o 
   0   8   0     7577.86     8309.85    181.87 o 
   1   8   0      122.73      101.23      3.84 o 
   2   8   0      202.46      206.95      5.59 o 
   3   8   0       81.19       79.69      3.42 o 
   4   8   0        2.86        7.65      1.66 o 
   5   8   0      261.27      254.01      7.30 o 
   6   8   0        6.04        7.70      2.08 o 
   7   8   0      415.31      415.59     20.00 o 
   8   8   0       23.83       23.58      4.03 o 
   9   8   0      444.28      478.06     34.09 o 
   1   9   0     3744.72     3602.54     56.94 o 
   2   9   0        5.18        8.35      2.70 o 
   3   9   0     3137.49     3061.19     61.52 o 
   4   9   0     1771.74     1765.59     33.28 o 
   5   9   0      823.93      796.00     17.10 o 
   6   9   0        2.56        6.64      2.14 o 
   7   9   0      110.80      109.86      8.74 o 
   8   9   0       11.71       10.46      3.42 o 
   0  10   0      991.52      993.00     24.29 o 
   1  10   0        7.29       15.34      1.48 o 
   2  10   0      154.45      162.91      6.48 o 
   3  10   0     1450.58     1316.57     25.46 o 
   4  10   0      829.25      799.01     17.02 o 
   5  10   0      449.76      476.21     11.77 o 
   6  10   0       66.61       73.77      4.52 o 
   7  10   0      742.35      734.93     28.11 o 
   8  10   0        6.62        8.37      3.50 o 
   1  11   0     2423.50     2355.72     47.31 o 
   2  11   0       81.77       89.02      4.37 o 
   3  11   0       10.38       13.53      2.07 o 
   4  11   0        1.90        3.22      1.75 o 
   5  11   0       37.67       39.44      3.40 o 
   6  11   0      672.00      693.91     16.24 o 
   7  11   0       42.21       48.73      5.18 o 
   8  11   0      301.69      332.42     17.64 o 
   0  12   0     3888.06     3809.85    109.51 o 
   1  12   0       11.33       10.24      1.89 o 
   2  12   0      158.21      151.81      5.31 o 
   3  12   0      117.69      109.04      4.66 o 
   4  12   0      286.00      279.82      8.24 o 
   5  12   0      161.19      171.03      6.47 o 
   6  12   0      241.36      245.35      8.37 o 
   7  12   0      756.52      770.75     23.68 o 
   8  12   0        0.09       -2.83      8.13 o 
   1  13   0       17.37       19.39      2.43 o 
   2  13   0      180.86      169.68      5.87 o 
   3  13   0      206.91      210.24      6.93 o 
   4  13   0      417.44      405.07     10.82 o 
   5  13   0        1.74        3.88      2.08 o 
   6  13   0      269.97      270.44     10.27 o 
   7  13   0       41.63       32.85      5.18 o 
   0  14   0      808.79      791.12     27.72 o 
   1  14   0        5.06        5.09      2.46 o 
   2  14   0     1988.01     1989.29     37.79 o 
   3  14   0     1187.99     1212.65     24.81 o 
   4  14   0     1641.42     1609.09     32.09 o 
   5  14   0       23.01       23.95      3.37 o 
   6  14   0      215.19      212.21     10.41 o 
   7  14   0        0.55       -6.41      6.41 o 
   1  15   0      136.23      124.34      6.19 o 
   2  15   0        8.69       11.80      2.91 o 
   3  15   0     1187.17     1219.93     25.37 o 
   4  15   0       90.82      100.11      5.42 o 
   5  15   0        0.95       -0.07      3.63 o 
   6  15   0      211.23      215.59      9.15 o 
   0  16   0     1220.11     1200.35     40.34 o 
   1  16   0       69.90       65.69      5.17 o 
   2  16   0      993.43      997.93     24.81 o 
   3  16   0        5.60       10.92      2.64 o 
   4  16   0      840.85      852.16     22.55 o 
   5  16   0      213.58      221.56      9.88 o 
   6  16   0       74.16       70.67      9.62 o 
   1  17   0       29.94       31.27      4.36 o 
   2  17   0      184.13      171.50      8.09 o 
   3  17   0        4.06        7.83      3.31 o 
   4  17   0      566.98      621.33     18.40 o 
   5  17   0        5.57        2.85      3.26 o 
   0  18   0      324.94      343.12     17.20 o 
   1  18   0       10.34       13.43      3.63 o 
   2  18   0      271.58      283.27     10.95 o 
   3  18   0       43.58       40.67      5.21 o 
   4  18   0      189.60      173.31     10.94 o 
   1  19   0       83.15       79.70      6.50 o 
   2  19   0      100.61       95.11      7.13 o 
   2   0   1     1338.45     1425.31     28.01 o 
   4   0   1     2363.94     2572.77     48.24 o 
   6   0   1     2025.41     1992.10     46.51 o 
   8   0   1      342.80      361.92     20.05 o 
   0   1   1    25206.31    21412.96    467.13 o 
   1   1   1      349.24      338.99      4.94 o 
   2   1   1     5181.73     5484.77     72.69 o 
   3   1   1      198.89      215.79      3.70 o 
   4   1   1     3068.53     3034.67     41.81 o 
   5   1   1      106.06      102.22      2.70 o 
   6   1   1      832.11      781.46     15.61 o 
   7   1   1      125.56      121.83      5.29 o 
   8   1   1       30.84       29.23      4.95 o 
   9   1   1      101.79      109.89     11.97 o 
   1   2   1     2434.90     2510.17     35.16 o 
   2   2   1       49.16       45.88      1.24 o 
   3   2   1      610.80      690.91     10.38 o 
   4   2   1     1063.31     1084.09     15.40 o 
   5   2   1      289.26      303.16      5.87 o 
   6   2   1     1081.10     1067.93     20.34 o 
   7   2   1      149.78      143.71      6.35 o 
   8   2   1      374.30      383.86     14.67 o 
   9   2   1       11.04       13.01      3.56 o 
   0   3   1     5950.48     5803.72    226.73 o 
   1   3   1     1149.98     1170.87     19.03 o 
   2   3   1     2142.08     2174.54     30.13 o 
   3   3   1     1054.65     1088.11     18.14 o 
   4   3   1     3406.03     3598.08     52.87 o 
   5   3   1      739.87      744.19     13.27 o 
   6   3   1      237.80      220.68      5.14 o 
   7   3   1      646.46      643.72     14.45 o 
   8   3   1       43.61       43.94      4.62 o 
   9   3   1      202.54      197.01     13.78 o 
   1   4   1     3424.32     3254.60     51.57 o 
   2   4   1     2104.42     2189.10     34.76 o 
   3   4   1      386.32      381.55      7.04 o 
   4   4   1     1234.04     1288.50     21.91 o 
   5   4   1      301.24      288.55      5.95 o 
   6   4   1      885.63      854.60     16.15 o 
   7   4   1      162.78      149.96      5.69 o 
   8   4   1      540.01      533.79     16.49 o 
   9   4   1        9.96       12.45      4.09 o 
   0   5   1       69.02       65.33      2.31 o 
   1   5   1       55.00       64.25      2.00 o 
   2   5   1     1111.41     1121.42     17.74 o 
   3   5   1     3014.44     3260.24     51.99 o 
   4   5   1      273.50      274.96      5.90 o 
   5   5   1     1142.74     1143.63     19.66 o 
   6   5   1      105.84      111.24      4.09 o 
   7   5   1      290.22      304.29      8.75 o 
   8   5   1       25.96       28.64      4.14 o 
   9   5   1      223.46      224.18     16.04 o 
   1   6   1     4686.31     4652.65     66.22 o 
   2   6   1      584.51      660.90     11.48 o 
   3   6   1     3319.56     3384.24     59.91 o 
   4   6   1       22.53       20.01      2.65 o 
   5   6   1      841.89      814.84     16.63 o 
   6   6   1      340.62      347.05      8.27 o 
   7   6   1      664.84      662.24     15.32 o 
   8   6   1       64.58       63.67      5.56 o 
   9   6   1       17.66       20.25      5.08 o 
   0   7   1     2308.02     2561.70     70.51 o 
   1   7   1       57.69       61.71      1.91 o 
   2   7   1      174.16      186.42      4.46 o 
   3   7   1     1069.15     1022.07     19.92 o 
   4   7   1      493.03      490.69     10.88 o 
   5   7   1      920.96      901.86     18.43 o 
   6   7   1        0.38       -0.19      1.30 o 
   7   7   1      392.87      410.17     10.86 o 
   8   7   1       36.62       37.76      4.82 o 
   9   7   1      289.39      307.18     14.86 o 
   1   8   1     5709.73     5885.29     83.13 o 
   2   8   1       21.81       25.84      1.60 o 
   3   8   1     3209.89     3203.41     63.59 o 
   4   8   1      228.64      201.05      8.55 o 
   5   8   1      757.63      741.72     16.14 o 
   6   8   1       45.15       44.58      3.11 o 
   7   8   1      212.33      202.54      7.18 o 
   8   8   1        4.58        5.21      2.88 o 
   0   9   1      381.12      391.54     10.80 o 
   1   9   1      132.21      139.54      3.22 o 
   2   9   1        4.27        5.80      1.42 o 
   3   9   1      185.60      183.53      6.75 o 
   4   9   1       51.66       48.54      3.17 o 
   5   9   1      461.41      454.72     11.49 o 
   6   9   1       33.81       37.28      3.01 o 
   7   9   1      669.32      678.22     16.07 o 
   8   9   1       16.67       20.95      4.19 o 
   1  10   1     2650.31     1922.15     78.90 o 
   2  10   1       26.69       25.98      3.02 o 
   3  10   1     1714.31     1675.56     32.43 o 
   4  10   1      319.62      301.02      8.17 o 
   5  10   1      704.49      684.39     14.98 o 
   6  10   1      260.00      248.07      7.21 o 
   7  10   1       34.17       34.37      3.91 o 
   8  10   1       77.57       81.46      8.03 o 
   0  11   1     1078.53     1026.57     25.28 o 
   1  11   1       85.65       85.04      4.04 o 
   2  11   1      644.00      605.20     15.90 o 
   3  11   1      329.75      333.53      8.74 o 
   4  11   1       94.02       89.31      4.27 o 
   5  11   1      458.38      447.84     10.30 o 
   6  11   1      150.07      151.67      5.59 o 
   7  11   1      460.07      462.48     13.83 o 
   1  12   1      301.37      297.88      8.49 o 
   2  12   1       63.74       62.63      3.60 o 
   3  12   1      657.08      617.69     13.90 o 
   4  12   1      224.38      223.58      7.14 o 
   5  12   1       61.20       65.36      3.89 o 
   6  12   1      537.05      532.87     12.31 o 
   7  12   1       58.73       62.51      5.28 o 
   0  13   1     2012.39     2059.79     60.88 o 
   1  13   1      269.34      256.57      7.43 o 
   2  13   1     1241.32     1202.79     24.99 o 
   3  13   1      904.94      899.15     19.53 o 
   4  13   1      423.72      409.76     11.15 o 
   5  13   1      147.42      145.04      5.75 o 
   6  13   1      175.47      180.25      6.44 o 
   7  13   1      202.62      247.06      9.70 o 
   1  14   1        5.86        8.54      2.52 o 
   2  14   1      195.59      190.18      5.73 o 
   3  14   1      247.15      234.21      6.79 o 
   4  14   1      349.00      359.91      9.19 o 
   5  14   1        0.77        2.03      1.85 o 
   6  14   1      166.89      162.73      6.37 o 
   7  14   1       30.30       33.05     11.45 o 
   0  15   1     1334.54     1261.08     43.36 o 
   1  15   1      277.14      268.82      9.46 o 
   2  15   1     1337.55     1348.93     26.77 o 
   3  15   1      106.12      109.12      4.75 o 
   4  15   1     1043.89     1041.64     20.67 o 
   5  15   1       16.20       16.96      2.75 o 
   6  15   1       90.99      101.54      5.78 o 
   1  16   1       22.09       23.06      3.56 o 
   2  16   1      143.79      143.82      7.16 o 
   3  16   1       47.83       52.25      3.68 o 
   4  16   1      291.97      289.14      8.44 o 
   5  16   1       12.32       14.65      2.97 o 
   6  16   1      124.53      135.70     10.44 o 
   0  17   1      979.99      962.06     35.13 o 
   1  17   1        5.69        8.70      3.14 o 
   2  17   1      763.75      720.87     20.31 o 
   3  17   1       43.73       50.87      5.32 o 
   4  17   1      528.00      525.60     12.57 o 
   5  17   1       76.86       74.97      5.52 o 
   1  18   1       17.45       20.59      4.04 o 
   2  18   1      103.62      109.57      7.05 o 
   3  18   1       57.44       60.09      5.84 o 
   4  18   1      103.12      109.58      9.23 o 
   0  19   1      492.49      480.51     22.24 o 
   1  19   1       13.01       10.90      3.72 o 
   2  19   1      149.74      151.23      8.59 o 
   3  19   1       67.71       51.33     12.02 o 
   2   0   2    12155.79    12658.60    247.72 o 
   4   0   2     4212.58     4544.96     87.35 o 
   6   0   2     1622.58     1631.21     33.11 o 
   8   0   2      138.15      153.01     17.12 o 
   1   1   2     3237.11     3468.63     53.96 o 
   2   1   2     1942.26     1987.76     28.90 o 
   3   1   2      124.56      128.71      2.79 o 
   4   1   2      614.08      648.62      9.76 o 
   5   1   2      650.63      683.47     10.57 o 
   6   1   2     1416.39     1409.16     21.76 o 
   7   1   2       59.05       54.18      3.17 o 
   8   1   2      617.52      630.24     19.59 o 
   9   1   2       48.11       55.05      9.51 o 
   0   2   2     9760.34     9575.63    305.66 o 
   1   2   2    21012.33    21693.17    306.78 o 
   2   2   2     3412.06     3419.71     48.20 o 
   3   2   2       22.68       25.29      1.20 o 
   4   2   2     2335.16     2443.73     33.07 o 
   5   2   2      214.24      231.37      4.92 o 
   6   2   2      731.39      729.24     14.73 o 
   7   2   2      304.05      294.85      8.18 o 
   8   2   2       22.30       16.11      3.03 o 
   9   2   2      196.14      192.30     10.75 o 
   1   3   2     3008.38     2961.72     38.62 o 
   2   3   2     1096.62     1179.21     17.61 o 
   3   3   2     3548.17     3842.35     52.74 o 
   4   3   2     1559.11     1561.41     21.57 o 
   5   3   2      184.69      177.24      3.86 o 
   6   3   2      844.67      848.15     16.22 o 
   7   3   2      116.91      113.03      4.90 o 
   8   3   2      697.62      677.21     19.15 o 
   9   3   2       28.36       20.84      4.99 o 
   0   4   2     4671.84     4787.61    102.45 o 
   1   4   2      223.50      222.31      3.79 o 
   2   4   2     3242.20     3411.09     44.67 o 
   3   4   2      857.47      924.51     13.71 o 
   4   4   2      722.07      711.02     11.01 o 
   5   4   2      885.79      879.41     19.02 o 
   6   4   2      958.52      944.48     19.70 o 
   7   4   2      357.62      354.88      9.62 o 
   8   4   2      181.11      175.32      8.06 o 
   9   4   2      276.18      268.13     13.39 o 
   1   5   2     3123.40     3075.72     40.70 o 
   2   5   2      550.67      623.67     10.29 o 
   3   5   2     2914.94     3103.78     42.57 o 
   4   5   2     1356.72     1370.01     21.13 o 
   5   5   2      661.65      625.87     12.33 o 
   6   5   2      210.98      181.98      6.16 o 
   7   5   2      264.30      258.13      7.82 o 
   8   5   2      477.38      442.39     14.29 o 
   9   5   2       18.07       17.93      4.89 o 
   0   6   2     1289.20     1365.21     31.08 o 
   1   6   2     1755.68     1891.70     26.21 o 
   2   6   2      112.78      107.29      2.86 o 
   3   6   2      999.70     1033.20     16.29 o 
   4   6   2      290.08      288.33      5.96 o 
   5   6   2     1258.00     1286.90     21.93 o 
   6   6   2       36.43       33.04      2.99 o 
   7   6   2      656.22      674.30     15.79 o 
   8   6   2       85.14       90.24      6.26 o 
   9   6   2      134.32      136.16      9.74 o 
   1   7   2     5922.31     6279.74     82.13 o 
   2   7   2      383.94      379.72      6.41 o 
   3   7   2     2758.20     2696.25     39.73 o 
   4   7   2      284.69      301.93      7.19 o 
   5   7   2      535.12      521.08     10.90 o 
   6   7   2      297.35      278.54      8.11 o 
   7   7   2      245.16      253.05      8.14 o 
   8   7   2       10.42       11.38      3.10 o 
   0   8   2      200.15      206.81      5.56 o 
   1   8   2       58.46       54.41      1.79 o 
   2   8   2       51.97       56.56      2.37 o 
   4   8   2       32.78       28.38      2.15 o 
   5   8   2      524.27      518.62     11.46 o 
   6   8   2       52.00       51.59      3.73 o 
   7   8   2      490.59      491.92     12.71 o 
   8   8   2       55.23       53.05      5.31 o 
   1   9   2     3834.10     3863.50     53.01 o 
   2   9   2      495.97      453.41     10.93 o 
   3   9   2     1627.15     1588.34     27.03 o 
   4   9   2      662.70      661.02     12.81 o 
   5   9   2     1519.95     1531.63     26.11 o 
   6   9   2       96.37       98.66      4.80 o 
   7   9   2      113.68      110.84      6.92 o 
   8   9   2        6.05        7.43      3.08 o 
   1  10   2     2373.86     2281.94     93.25 o 
   2  10   2      565.54      528.28     12.22 o 
   3  10   2      144.78      142.25      4.47 o 
   4  10   2      259.49      247.51      6.75 o 
   5  10   2      459.82      465.35     10.24 o 
   6  10   2       27.53       33.51      3.32 o 
   7  10   2      607.78      612.86     16.85 o 
   8  10   2        7.88        9.38      3.44 o 
   1  11   2     1340.23     1313.98     22.66 o 
   2  11   2       87.86       83.15      3.87 o 
   3  11   2     1079.84     1048.82     19.77 o 
   4  11   2      295.87      273.79      7.33 o 
   5  11   2      521.43      531.82     11.62 o 
   6  11   2      353.49      329.65      9.66 o 
   7  11   2       17.51       15.44      3.37 o 
   0  12   2      664.56      612.49     16.76 o 
   1  12   2       52.12       45.67      3.03 o 
   2  12   2      740.29      719.95     14.41 o 
   3  12   2      828.45      806.86     15.92 o 
   4  12   2      357.91      348.68      8.72 o 
   5  12   2      538.24      526.06     11.75 o 
   6  12   2      242.29      236.19      7.96 o 
   7  12   2      262.21      286.87     10.33 o 
   1  13   2      195.47      187.41      5.43 o 
   2  13   2     1116.32     1055.14     19.13 o 
   3  13   2      278.52      262.91      7.09 o 
   4  13   2       76.12       77.34      4.00 o 
   5  13   2       48.26       57.88      3.83 o 
   6  13   2      353.26      357.92     10.65 o 
   7  13   2       67.75       80.89      9.02 o 
   0  14   2     1685.98     1641.71     51.22 o 
   1  14   2       86.02       88.10      4.82 o 
   2  14   2      799.84      827.02     16.03 o 
   3  14   2       86.79       92.91      4.31 o 
   4  14   2      578.63      560.64     12.38 o 
   5  14   2      199.08      209.47      6.87 o 
   6  14   2      127.05      124.29      6.83 o 
   7  14   2       87.53       96.76     17.99 o 
   1  15   2      108.12      103.91      5.93 o 
   2  15   2      150.18      153.92      6.19 o 
   3  15   2      252.69      257.02      7.32 o 
   4  15   2      383.59      383.28     10.06 o 
   5  15   2        3.28       11.16      2.54 o 
   6  15   2      128.18      138.35      8.66 o 
   0  16   2     1032.91     1044.47     36.22 o 
   1  16   2      133.22      147.69      7.15 o 
   2  16   2     1386.83     1379.59     31.87 o 
   3  16   2       55.16       57.38      4.42 o 
   4  16   2      443.68      442.44     11.19 o 
   5  16   2       55.83       66.00      4.60 o 
   1  17   2       53.32       61.21      5.41 o 
   2  17   2        0.05        0.10      2.73 o 
   3  17   2       29.62       30.62      4.37 o 
   4  17   2      358.98      356.46     11.10 o 
   5  17   2       79.82       95.77      7.06 o 
   0  18   2      989.35      949.44     36.26 o 
   1  18   2       31.97       39.36      4.78 o 
   2  18   2      492.47      483.38     15.70 o 
   3  18   2       54.61       62.61      6.04 o 
   4  18   2      229.25      255.70     15.65 o 
   1  19   2      128.17      127.36      7.86 o 
   2  19   2       35.56       30.31      5.50 o 
   3  19   2      165.58      178.83     18.33 o 
   2   0   3     5418.05     5783.36    122.57 o 
   4   0   3      800.98      812.47     17.50 o 
   6   0   3      485.46      456.28     16.29 o 
   8   0   3      426.94      430.05     17.34 o 
   0   1   3     5784.84     5669.49    184.90 o 
   1   1   3       89.52       90.50      2.27 o 
   2   1   3    11039.54    11294.84    180.79 o 
   3   1   3      878.67      941.59     14.51 o 
   4   1   3     2922.84     2951.31     39.59 o 
   5   1   3       13.41       13.69      1.45 o 
   6   1   3      893.77      875.66     15.98 o 
   7   1   3      110.91      118.19      4.85 o 
   8   1   3       95.49       98.51      7.81 o 
   9   1   3      114.97      118.83     12.86 o 
   1   2   3     4928.59     5300.54     67.49 o 
   2   2   3     1400.79     1396.95     19.64 o 
   3   2   3      825.18      825.90     12.03 o 
   4   2   3      797.21      815.62     12.01 o 
   5   2   3      186.84      187.21      5.48 o 
   6   2   3      422.29      409.11      8.26 o 
   7   2   3      207.97      201.05      7.10 o 
   8   2   3      793.50      799.25     19.46 o 
   9   2   3        4.04        4.52      3.61 o 
   0   3   3     1683.31     1633.50     32.38 o 
   1   3   3     6113.56     6303.90     88.88 o 
   2   3   3     7232.34     7765.43    108.57 o 
   3   3   3      527.01      555.21      8.58 o 
   4   3   3      455.95      425.73      7.72 o 
   5   3   3      608.07      547.58     10.36 o 
   6   3   3      269.27      265.65      7.33 o 
   7   3   3      435.45      446.81     12.27 o 
   8   3   3        0.76        1.34      2.08 o 
   9   3   3      165.87      170.59      8.57 o 
   1   4   3      607.71      585.15      8.91 o 
   2   4   3      869.89      943.14     13.85 o 
   3   4   3     1985.97     2044.88     28.73 o 
   4   4   3     1059.48     1065.32     15.46 o 
   5   4   3      376.04      349.88      7.75 o 
   6   4   3      431.56      443.83     10.65 o 
   7   4   3       14.43       17.01      2.82 o 
   8   4   3      597.53      608.96     20.30 o 
   9   4   3        8.53        4.64      3.06 o 
   0   5   3      715.59      693.36     22.58 o 
   1   5   3     1250.13     1251.56     17.79 o 
   2   5   3      564.87      607.85      9.57 o 
   3   5   3       57.77       58.34      2.18 o 
   4   5   3      192.37      226.13      5.72 o 
   5   5   3     1080.30     1101.61     19.21 o 
   6   5   3      130.95      119.87      5.78 o 
   7   5   3      611.70      625.66     16.26 o 
   8   5   3        4.94        6.41      2.50 o 
   9   5   3      416.05      425.29     14.84 o 
   1   6   3     7520.44     8060.37    104.78 o 
   2   6   3      334.39      373.48      6.15 o 
   3   6   3     3382.97     3494.12     51.22 o 
   4   6   3      792.48      777.02     12.88 o 
   5   6   3      517.92      505.64     11.64 o 
   6   6   3      247.40      242.69      7.48 o 
   7   6   3      126.59      127.21      6.02 o 
   8   6   3      232.28      227.07      8.81 o 
   9   6   3       52.82       44.18      9.96 o 
   0   7   3      589.10      690.92     14.84 o 
   1   7   3      491.38      523.89      8.30 o 
   2   7   3       65.56       71.65      2.38 o 
   3   7   3      328.88      328.05      7.39 o 
   4   7   3       87.35       85.78      3.65 o 
   5   7   3      407.22      396.66     10.95 o 
   6   7   3       75.75       78.71      4.73 o 
   7   7   3      465.69      475.01     13.76 o 
   8   7   3       31.58       30.90      4.04 o 
   1   8   3     4267.64     4335.36     57.67 o 
   2   8   3      445.26      480.75      8.62 o 
   3   8   3     2716.24     2635.83     41.75 o 
   4   8   3       54.81       47.44      2.72 o 
   5   8   3     2030.68     2068.23     38.20 o 
   6   8   3        4.70        5.76      2.06 o 
   7   8   3       59.39       62.03      4.92 o 
   8   8   3       22.66       18.43      3.57 o 
   0   9   3       15.40       17.34      2.11 o 
   1   9   3      685.11      675.53     11.63 o 
   2   9   3      106.06      101.28      3.59 o 
   3   9   3     1172.16     1109.69     20.00 o 
   4   9   3      282.29      264.61      8.43 o 
   5   9   3      239.73      246.82      7.40 o 
   6   9   3       69.28       64.61      6.11 o 
   7   9   3      510.02      518.55     14.86 o 
   8   9   3       11.21       11.26      4.10 o 
   1  10   3     2117.49     2034.13     33.32 o 
   2  10   3      189.62      183.18      4.96 o 
   3  10   3      871.02      842.37     16.98 o 
   4  10   3      124.39      123.86      4.38 o 
   5  10   3      459.84      452.35     11.30 o 
   6  10   3      226.77      216.73      8.19 o 
   7  10   3       89.09       88.26      5.96 o 
   8  10   3      150.92      141.83     19.04 o 
   0  11   3      666.02      666.96     14.82 o 
   1  11   3      445.70      452.93      8.49 o 
   2  11   3      447.26      414.34      9.41 o 
   3  11   3      373.21      372.58      8.51 o 
   4  11   3      839.64      824.04     16.19 o 
   5  11   3      582.49      572.51     13.72 o 
   6  11   3       81.22       93.34      6.46 o 
   7  11   3      393.34      407.42     12.86 o 
   1  12   3      627.93      595.19     11.99 o 
   2  12   3      544.10      485.70     10.36 o 
   3  12   3      298.14      296.01      8.57 o 
   4  12   3      149.10      150.07      5.29 o 
   5  12   3      129.57      126.85      5.63 o 
   6  12   3      149.90      155.23      7.17 o 
   7  12   3       23.90       29.52      4.12 o 
   0  13   3      723.46      712.25     26.09 o 
   1  13   3      235.68      207.34      6.66 o 
   2  13   3     1318.83     1362.91     24.10 o 
   3  13   3       45.82       46.55      3.22 o 
   4  13   3     1034.47     1017.96     19.26 o 
   5  13   3      690.84      709.00     18.34 o 
   6  13   3       79.05       87.21      5.90 o 
   7  13   3       73.57       90.67     17.65 o 
   1  14   3      294.31      290.54      8.51 o 
   2  14   3      105.80      111.58      4.51 o 
   3  14   3        8.42        9.36      2.06 o 
   4  14   3      107.48      118.55      4.99 o 
   5  14   3       74.34       85.46      7.57 o 
   6  14   3      222.37      223.08      9.25 o 
   0  15   3     1148.59     1134.35     38.87 o 
   1  15   3        8.74       10.37      2.79 o 
   2  15   3     1704.90     1702.64     33.06 o 
   3  15   3       15.68       15.69      2.51 o 
   4  15   3      406.39      411.40     10.33 o 
   5  15   3       52.85       51.79      4.85 o 
   6  15   3      435.84      491.76     30.45 o 
   1  16   3       24.16       22.67      3.72 o 
   2  16   3       17.62       19.88      3.58 o 
   3  16   3       38.31       42.38      4.07 o 
   4  16   3      217.71      235.90      7.57 o 
   5  16   3      203.60      214.78      9.08 o 
   0  17   3     1000.17     1037.27     36.28 o 
   1  17   3      132.76      149.65      7.66 o 
   2  17   3      801.49      800.90     21.61 o 
   3  17   3       43.22       45.81      5.12 o 
   4  17   3      119.74      127.51      7.57 o 
   5  17   3       14.76        7.24      5.93 o 
   1  18   3       54.07       58.50      5.68 o 
   2  18   3        3.51        6.98      3.54 o 
   3  18   3       56.32       65.73      6.18 o 
   4  18   3      303.38      330.03     25.69 o 
   0  19   3      238.27      247.94     17.41 o 
   1  19   3       34.54       45.04      5.49 o 
   2  19   3      135.43      143.21      9.37 o 
   3  19   3       36.38       33.23     10.50 o 
   0   0   4     3248.76     3538.56    128.42 o 
   2   0   4    12279.03    12726.22    270.48 o 
   4   0   4     3935.53     4050.71     85.88 o 
   6   0   4     1859.89     1834.58     43.03 o 
   8   0   4       87.86       88.53      7.82 o 
   1   1   4      286.93      253.73      5.72 o 
   2   1   4     1980.76     2054.93     31.55 o 
   3   1   4      331.79      342.35      6.44 o 
   4   1   4     1641.71     1662.90     25.34 o 
   5   1   4      518.11      502.06     11.06 o 
   6   1   4      163.52      169.62      5.11 o 
   7   1   4      130.92      130.54      5.23 o 
   8   1   4      530.78      581.23     21.58 o 
   9   1   4       21.05       11.01      5.40 o 
   0   2   4     3414.27     3377.20     75.08 o 
   1   2   4      407.59      458.52      7.03 o 
   2   2   4     9455.98     9994.71    139.45 o 
   3   2   4      376.87      380.82      6.85 o 
   4   2   4     1064.36     1008.12     17.85 o 
   5   2   4     1669.23     1716.57     28.63 o 
   6   2   4       36.65       33.09      2.87 o 
   7   2   4      275.21      291.01      8.81 o 
   8   2   4       28.84       31.08      3.76 o 
   9   2   4       85.62       90.12      6.99 o 
   1   3   4      392.18      408.35      6.89 o 
   2   3   4      241.38      303.82      5.23 o 
   3   3   4      548.48      555.04      8.23 o 
   4   3   4      580.69      585.37     15.57 o 
   5   3   4      306.45      295.30      7.25 o 
   6   3   4      883.89      896.02     18.18 o 
   7   3   4      246.22      242.37      8.42 o 
   8   3   4      783.06      791.53     19.74 o 
   9   3   4        5.62        4.34      4.64 o 
   0   4   4     3115.57     3336.51     65.15 o 
   1   4   4     2278.52     2570.36     34.69 o 
   2   4   4     1959.66     2112.72     28.26 o 
   3   4   4     1112.11     1166.17     16.67 o 
   4   4   4      511.61      516.47      9.29 o 
   5   4   4      218.97      218.69      7.20 o 
   6   4   4      151.18      145.17      5.13 o 
   7   4   4      394.82      368.26     11.20 o 
   8   4   4        0.30        0.47      2.31 o 
   9   4   4      298.77      328.47     15.31 o 
   1   5   4     5261.28     5528.38     73.35 o 
   2   5   4      730.90      741.18     11.25 o 
   3   5   4     1982.37     1922.58     28.82 o 
   4   5   4      435.29      443.68      8.92 o 
   5   5   4      237.59      243.20      6.68 o 
   6   5   4      477.15      458.42     12.73 o 
   7   5   4       20.81       27.94      3.54 o 
   8   5   4      291.97      304.70     10.46 o 
   9   5   4        6.91        1.49      5.77 o 
   0   6   4      717.51      713.50     15.37 o 
   1   6   4     1982.89     2218.69     30.45 o 
   2   6   4      382.74      372.43      6.46 o 
   3   6   4       99.61      109.48      6.71 o 
   4   6   4       60.47       73.23      2.78 o 
   5   6   4      220.89      223.36      7.44 o 
   6   6   4       67.91       69.96      4.63 o 
   7   6   4      805.54      841.27     20.79 o 
   8   6   4        7.47       13.68      3.11 o 
   1   7   4     4677.65     4688.06     62.85 o 
   2   7   4       67.04       72.81      2.51 o 
   3   7   4     2029.04     1988.30     29.60 o 
   4   7   4      372.48      349.06      7.14 o 
   5   7   4     1866.10     1800.88     37.78 o 
   6   7   4      282.06      279.62      9.15 o 
   7   7   4       78.59       76.13      5.77 o 
   8   7   4      130.62      131.88      7.00 o 
   0   8   4      749.18      814.91     17.37 o 
   1   8   4      118.69       90.05      2.56 o 
   2   8   4      326.62      357.69      7.52 o 
   3   8   4      435.80      416.48      8.03 o 
   4   8   4       37.27       37.43      2.51 o 
   5   8   4      930.88      917.10     21.19 o 
   6   8   4      181.44      165.52      6.93 o 
   7   8   4      595.89      594.79     16.51 o 
   8   8   4       62.32       65.99      5.48 o 
   1   9   4     2548.28     2540.36     34.61 o 
   2   9   4       80.09       78.88      3.33 o 
   3   9   4     1667.06     1614.04     27.47 o 
   4   9   4      163.56      169.10      5.17 o 
   5   9   4      756.44      761.86     18.21 o 
   6   9   4       23.01       25.04      3.47 o 
   7   9   4       43.26       46.46      4.66 o 
   8   9   4      317.93      376.11     21.82 o 
   0  10   4       47.48       41.97      2.79 o 
   1  10   4      243.45      229.52      6.93 o 
   2  10   4       27.42       22.20      1.81 o 
   3  10   4      108.88      116.97      4.14 o 
   4  10   4      539.37      540.02     11.47 o 
   5  10   4     1040.08     1002.31     23.70 o 
   6  10   4        0.91        1.04      2.03 o 
   7  10   4      262.40      284.92     10.15 o 
   8  10   4        0.52        0.77      8.90 o 
   1  11   4      394.27      381.67      8.23 o 
   2  11   4     1282.09     1237.24     22.08 o 
   3  11   4      572.26      534.29     12.49 o 
   4  11   4      260.72      261.38      7.79 o 
   5  11   4      286.80      278.74      9.45 o 
   6  11   4       99.31      104.82      6.10 o 
   7  11   4       77.25       83.57      6.37 o 
   0  12   4      506.94      514.91     19.96 o 
   1  12   4      523.46      504.12     10.65 o 
   2  12   4      890.35      880.84     16.94 o 
   3  12   4      261.95      241.56      7.36 o 
   4  12   4      337.40      334.75      9.24 o 
   5  12   4      488.62      469.41     13.58 o 
   6  12   4       98.10       85.60      7.68 o 
   7  12   4      120.22      136.44     11.07 o 
   1  13   4      572.19      591.70     13.70 o 
   2  13   4      172.11      154.26      5.12 o 
   3  13   4       27.65       28.91      2.75 o 
   4  13   4      383.02      381.51     10.63 o 
   5  13   4      129.79      129.12      6.59 o 
   6  13   4      231.30      261.02      9.72 o 
   0  14   4     1568.52     1573.61     50.69 o 
   1  14   4       58.60       64.89      4.16 o 
   2  14   4     1461.71     1399.67     28.29 o 
   3  14   4      176.00      177.45      5.91 o 
   4  14   4      404.91      403.02     11.42 o 
   5  14   4      176.52      184.76      7.97 o 
   6  14   4      164.71      161.84      8.07 o 
   1  15   4      216.02      218.28      8.53 o 
   2  15   4      169.56      169.76      6.72 o 
   3  15   4        4.20        6.74      2.10 o 
   4  15   4      225.60      237.92      8.12 o 
   5  15   4       18.89       24.42      3.97 o 
   0  16   4     1080.99     1098.11     38.20 o 
   1  16   4       57.47       64.31      5.36 o 
   2  16   4      917.33      940.91     23.72 o 
   3  16   4       11.58       12.15      3.41 o 
   4  16   4      265.10      259.63      8.87 o 
   5  16   4       68.93       73.64      7.87 o 
   1  17   4       12.70       10.06      3.41 o 
   2  17   4      144.36      145.84      7.92 o 
   3  17   4       29.06       41.53      5.39 o 
   4  17   4       61.74       59.92      6.31 o 
   5  17   4       68.72       66.64     10.68 o 
   0  18   4      575.86      551.99     23.72 o 
   1  18   4       17.47       23.69      4.33 o 
   2  18   4      340.41      329.33     12.57 o 
   3  18   4       13.62       16.97      6.02 o 
   4  18   4       60.92       63.44     11.20 o 
   1  19   4      139.28      148.48     10.89 o 
   2   0   5      274.96      303.22      9.14 o 
   4   0   5     1969.63     1945.01     82.03 o 
   6   0   5      383.34      374.56     13.40 o 
   8   0   5      691.02      767.43     27.17 o 
   0   1   5     1476.07     1456.70     28.19 o 
   1   1   5      774.31      777.16     12.29 o 
   2   1   5     4732.51     4762.45     73.26 o 
   3   1   5       92.52       89.48      3.30 o 
   4   1   5     1053.93     1016.00     17.14 o 
   5   1   5      543.68      535.65     10.80 o 
   6   1   5      602.63      582.02     11.80 o 
   7   1   5       50.67       55.47      3.86 o 
   8   1   5       21.89       19.33      3.40 o 
   9   1   5       52.50       55.69      7.52 o 
   1   2   5      539.20      516.48      8.07 o 
   2   2   5      517.09      492.42      8.40 o 
   3   2   5      308.56      313.83      6.84 o 
   4   2   5      995.72      968.68     18.79 o 
   5   2   5      304.83      270.15      6.59 o 
   6   2   5      952.11      971.09     19.44 o 
   7   2   5      189.23      204.66      6.83 o 
   8   2   5      385.79      393.01     12.18 o 
   9   2   5        0.04        3.79      4.36 o 
   0   3   5     4112.68     4078.67     77.39 o 
   1   3   5       76.69       77.84      2.35 o 
   2   3   5     2366.95     2324.34     34.16 o 
   3   3   5      650.45      703.01     11.62 o 
   4   3   5      994.82      940.66     16.24 o 
   5   3   5      942.88      928.67     16.74 o 
   6   3   5      216.64      222.91      6.72 o 
   7   3   5       50.24       55.98      4.38 o 
   8   3   5       16.39       17.09      3.27 o 
   9   3   5      141.37      167.33     11.62 o 
   1   4   5     2151.44     2104.81     29.19 o 
   2   4   5     1518.33     1656.47     22.87 o 
   3   4   5     1207.66     1284.59     29.75 o 
   4   4   5      302.17      283.60      6.95 o 
   5   4   5      290.25      280.61      7.64 o 
   6   4   5      259.24      250.24      7.43 o 
   7   4   5       52.30       57.98      4.53 o 
   8   4   5      473.58      469.82     13.95 o 
   9   4   5       11.86       18.49      6.21 o 
   0   5   5     1819.85     1866.69     37.73 o 
   1   5   5      596.20      541.79      8.62 o 
   2   5   5     1344.36     1368.34     19.80 o 
   3   5   5      376.15      377.90      7.10 o 
   4   5   5      428.36      393.82      9.36 o 
   5   5   5      211.74      198.78      6.09 o 
   6   5   5       25.28       25.67      3.23 o 
   7   5   5      924.93      897.33     21.58 o 
   8   5   5       17.01       17.10      3.35 o 
   1   6   5     3170.01     3226.93     43.98 o 
   2   6   5      295.01      309.40      5.69 o 
   3   6   5     1251.38     1167.07     27.71 o 
   4   6   5      193.98      181.79      5.64 o 
   5   6   5      777.85      801.43     19.00 o 
   6   6   5      271.38      252.63     10.42 o 
   7   6   5        8.80       10.42      2.76 o 
   8   6   5      107.65      118.16      6.69 o 
   0   7   5     1800.83     1861.71     36.18 o 
   1   7   5      181.44      166.12      3.71 o 
   2   7   5      464.99      427.77      7.49 o 
   3   7   5      339.72      329.47      7.74 o 
   4   7   5      216.94      207.32      6.18 o 
   5   7   5      395.97      419.11     12.02 o 
   6   7   5      156.63      174.59     10.58 o 
   7   7   5      626.27      655.23     17.61 o 
   8   7   5       17.24       16.75      3.62 o 
   1   8   5     2280.58     2289.19     34.35 o 
   2   8   5       74.53       74.75      2.99 o 
   3   8   5     2045.94     2015.62     38.55 o 
   4   8   5      108.21       97.26      4.82 o 
   5   8   5      280.22      274.17      9.03 o 
   6   8   5       83.10       78.17      5.28 o 
   7   8   5      135.06      128.26      6.68 o 
   8   8   5       31.37       40.08     16.91 o 
   0   9   5      603.79      583.42     13.54 o 
   1   9   5      395.35      397.10      7.64 o 
   2   9   5       28.08       31.32      2.03 o 
   3   9   5      173.99      166.54      6.30 o 
   4   9   5      132.96      134.76      5.85 o 
   5   9   5     1486.05     1506.75     33.03 o 
   6   9   5       61.82       66.57      5.02 o 
   7   9   5      122.37      138.70      7.17 o 
   8   9   5        0.56       10.23     10.52 o 
   1  10   5     1609.89     1572.65     24.29 o 
   2  10   5      151.55      146.04      4.64 o 
   3  10   5      502.56      493.53     11.70 o 
   4  10   5       12.16        7.96      2.25 o 
   5  10   5      767.15      742.24     18.73 o 
   6  10   5      116.26      111.75      6.19 o 
   7  10   5      126.07      124.80      7.09 o 
   0  11   5      541.64      506.63     15.89 o 
   1  11   5      336.99      315.05      7.67 o 
   2  11   5      992.79      953.02     27.32 o 
   3  11   5      146.47      137.69      5.42 o 
   4  11   5      177.31      174.80      8.04 o 
   5  11   5      467.34      487.02     13.70 o 
   6  11   5       98.32      101.33      6.21 o 
   7  11   5      181.90      180.54      8.45 o 
   1  12   5      932.13      892.91     15.72 o 
   2  12   5       77.20       73.26      4.39 o 
   3  12   5      394.48      404.41     10.60 o 
   4  12   5      556.46      535.69     14.98 o 
   5  12   5      157.40      151.76      7.06 o 
   6  12   5      154.02      158.23      7.59 o 
   0  13   5      953.14      909.24     24.67 o 
   1  13   5      578.85      561.52     13.56 o 
   2  13   5      423.80      397.27      9.47 o 
   3  13   5      166.84      163.55      6.12 o 
   4  13   5      228.49      230.83      8.70 o 
   5  13   5       91.69       89.60      6.95 o 
   6  13   5      240.10      249.51     10.03 o 
   1  14   5      150.32      151.71      6.15 o 
   2  14   5       70.13       76.19      5.24 o 
   3  14   5        8.90       12.65      2.68 o 
   4  14   5      173.91      173.70      7.54 o 
   5  14   5      124.02      138.20      7.19 o 
   6  14   5      500.52      600.62     32.05 o 
   0  15   5     1459.86     1439.84     47.07 o 
   1  15   5       24.58       23.28      3.78 o 
   2  15   5      687.57      683.07     18.38 o 
   3  15   5       68.67       82.13      5.88 o 
   4  15   5      297.19      300.21     10.50 o 
   5  15   5       36.58       54.38      5.19 o 
   1  16   5        5.23        2.36      2.87 o 
   2  16   5       89.70       84.23      6.07 o 
   3  16   5        0.17        1.88      2.66 o 
   4  16   5      190.24      208.81     14.59 o 
   5  16   5        7.14       10.64      5.88 o 
   0  17   5      725.93      769.62     29.02 o 
   1  17   5        0.87        0.34      3.03 o 
   2  17   5      452.04      449.27     22.38 o 
   3  17   5        2.92        2.24      3.17 o 
   4  17   5      398.02      385.71     24.88 o 
   1  18   5      215.46      226.25     12.24 o 
   2  18   5      175.44      186.97     14.41 o 
   3  18   5       58.89       70.78     14.21 o 
   0  19   5       97.32       99.73     13.29 o 
   1  19   5       20.01       24.06      8.42 o 
   0   0   6     3964.03     3885.63    100.62 o 
   2   0   6     2834.15     2654.40     58.95 o 
   6   0   6       52.07       48.45      4.46 o 
   8   0   6      183.25      195.40     11.69 o 
   1   1   6      376.49      386.95      7.08 o 
   2   1   6       31.08       29.94      2.02 o 
   3   1   6      154.35      147.40      9.77 o 
   4   1   6     1930.14     1876.21     30.59 o 
   5   1   6      570.34      561.28     11.56 o 
   6   1   6      361.27      358.06      8.55 o 
   7   1   6       64.60       69.00      4.42 o 
   8   1   6      428.62      439.69     13.25 o 
   9   1   6        3.00       12.63      6.50 o 
   0   2   6     6137.79     6314.83    118.46 o 
   1   2   6     1366.85     1420.80     20.22 o 
   2   2   6     1924.80     1882.28     27.75 o 
   3   2   6      785.72      756.07     20.12 o 
   4   2   6      622.73      577.69     11.26 o 
   5   2   6      139.22      123.40      4.35 o 
   6   2   6      365.61      371.68      9.90 o 
   7   2   6      110.62      107.65      5.16 o 
   8   2   6       12.15       14.68      3.68 o 
   1   3   6     1272.19     1331.26     20.77 o 
   2   3   6      687.47      701.28     10.85 o 
   3   3   6      776.17      772.27     14.03 o 
   4   3   6      202.75      197.35      8.13 o 
   5   3   6      214.02      218.66      6.78 o 
   6   3   6      764.52      718.71     17.49 o 
   7   3   6      209.43      205.24      6.95 o 
   8   3   6      219.90      250.95      9.44 o 
   0   4   6     3057.53     3269.69     62.40 o 
   1   4   6      289.80      282.59      5.18 o 
   2   4   6     3040.06     3290.23     52.92 o 
   3   4   6      353.54      365.89      7.73 o 
   4   4   6      157.09      157.64      5.05 o 
   5   4   6      555.62      558.25     12.42 o 
   6   4   6      788.13      808.81     17.11 o 
   7   4   6      367.33      388.27     11.88 o 
   8   4   6        2.42        1.51      2.62 o 
   1   5   6     2314.99     2425.77     35.93 o 
   3   5   6     1379.90     1407.99     27.62 o 
   4   5   6       21.06       22.76      2.34 o 
   5   5   6      625.31      639.05     14.11 o 
   6   5   6      686.12      679.27     17.27 o 
   7   5   6       41.49       43.49      4.52 o 
   8   5   6       73.91       77.88      5.89 o 
   0   6   6      137.13      125.27      4.64 o 
   1   6   6      454.93      504.91      9.06 o 
   2   6   6      541.06      549.07      9.80 o 
   3   6   6      292.43      271.79      6.94 o 
   4   6   6      274.55      269.73      7.50 o 
   5   6   6     1234.24     1251.56     24.55 o 
   6   6   6      141.08      142.79      6.69 o 
   7   6   6      487.83      509.89     21.71 o 
   8   6   6       72.92       91.84      6.43 o 
   1   7   6     2418.85     2424.54     35.71 o 
   2   7   6      333.18      344.44      7.94 o 
   3   7   6      933.89      891.25     17.26 o 
   4   7   6       35.52       32.58      4.72 o 
   5   7   6      786.76      783.22     18.78 o 
   6   7   6       29.13       30.50      3.74 o 
   7   7   6      160.51      165.93      7.57 o 
   8   7   6       20.89       19.43      8.42 o 
   0   8   6      994.26      965.82     28.68 o 
   1   8   6      325.36      310.00      6.29 o 
   2   8   6       29.97       32.35      2.35 o 
   3   8   6      302.97      276.37      8.66 o 
   4   8   6      147.98      141.75      7.30 o 
   5   8   6      778.27      811.13     19.72 o 
   6   8   6      173.25      157.24      8.62 o 
   7   8   6      240.11      261.38      9.87 o 
   2   9   6      109.99       94.03      3.68 o 
   3   9   6      822.11      816.30     16.70 o 
   4   9   6        8.49       15.03      2.72 o 
   5   9   6      313.21      316.81     10.45 o 
   6   9   6      133.30      128.77      8.70 o 
   7   9   6      210.47      214.86      9.03 o 
   0  10   6     1192.91     1130.18     31.44 o 
   1  10   6      511.52      501.76     10.69 o 
   2  10   6      225.44      238.84      6.29 o 
   3  10   6      467.12      478.54     13.03 o 
   4  10   6      163.96      163.24      7.59 o 
   5  10   6      310.32      326.15     10.93 o 
   6  10   6       72.22       84.44      5.86 o 
   7  10   6      140.51      142.86      7.62 o 
   1  11   6      709.71      667.95     13.59 o 
   2  11   6       41.97       37.67      3.13 o 
   3  11   6     1096.07     1137.39     30.38 o 
   4  11   6      392.20      378.97     11.51 o 
   5  11   6      140.37      139.50      6.83 o 
   6  11   6      144.05      144.54      7.33 o 
   0  12   6      233.27      224.94      8.98 o 
   1  12   6       23.67       25.34      2.86 o 
   2  12   6      777.58      786.36     16.96 o 
   3  12   6      516.89      515.61     13.84 o 
   4  12   6      283.71      296.29     12.66 o 
   5  12   6      169.78      165.00      7.52 o 
   6  12   6       53.76       49.47      5.09 o 
   1  13   6      292.58      293.79     10.13 o 
   2  13   6      330.98      319.26      9.31 o 
   3  13   6      336.40      326.93     12.20 o 
   4  13   6      237.93      224.67      8.73 o 
   5  13   6       90.89       96.49      6.21 o 
   6  13   6      114.96      147.55     14.08 o 
   0  14   6     1120.08     1096.55     37.70 o 
   1  14   6      220.35      215.22      8.56 o 
   2  14   6      613.15      611.96     16.59 o 
   3  14   6       54.40       65.60      4.99 o 
   4  14   6      164.56      165.61      7.50 o 
   5  14   6       14.43       20.34      3.90 o 
   1  15   6       36.01       38.44      4.36 o 
   2  15   6       99.66       91.21      9.98 o 
   3  15   6       14.17       11.73      3.51 o 
   4  15   6      182.50      184.33     12.97 o 
   5  15   6       33.64       50.00      9.12 o 
   0  16   6      859.29      967.66     50.93 o 
   1  16   6       10.04       15.14      4.49 o 
   2  16   6      447.74      432.25     14.15 o 
   3  16   6        9.48       11.88      4.09 o 
   4  16   6      532.46      532.21     22.18 o 
   1  17   6       85.03       93.62      9.64 o 
   2  17   6       91.92       93.35     13.56 o 
   3  17   6       41.86       33.94     10.16 o 
   0  18   6      190.95      181.73     22.82 o 
   1  18   6       60.05       61.57      8.59 o 
   2  18   6      341.46      339.56     19.16 o 
   2   0   7       51.54       44.76      3.60 o 
   4   0   7      398.36      381.31     12.41 o 
   6   0   7      479.93      483.88     15.25 o 
   8   0   7      462.63      483.93     20.38 o 
   0   1   7     5461.17     5454.78     91.73 o 
   1   1   7      375.72      380.44      7.34 o 
   2   1   7     1601.65     1578.25     31.88 o 
   3   1   7      274.02      271.99      8.20 o 
   4   1   7     2214.21     2177.75     35.22 o 
   5   1   7      195.05      206.56      5.96 o 
   6   1   7       64.93       66.39      4.24 o 
   7   1   7       18.08       18.07      2.90 o 
   8   1   7       20.36       20.11      3.80 o 
   1   2   7      679.36      654.65     11.00 o 
   2   2   7       77.54       66.77      4.35 o 
   3   2   7       78.55       73.34      4.06 o 
   4   2   7     1090.59     1092.27     19.25 o 
   5   2   7      128.11      122.82      4.61 o 
   6   2   7      561.40      566.89     13.30 o 
   7   2   7       95.62      105.04      5.36 o 
   8   2   7      177.46      199.68     10.11 o 
   0   3   7     4303.11     4376.83     97.06 o 
   1   3   7      501.05      500.55      9.76 o 
   2   3   7      529.74      495.70     10.51 o 
   3   3   7      164.79      160.83      4.81 o 
   4   3   7      150.39      142.83      4.71 o 
   5   3   7       80.52       87.01      4.06 o 
   6   3   7      594.79      593.08     13.84 o 
   7   3   7      442.16      441.52     11.45 o 
   8   3   7       38.05       40.14      4.60 o 
   1   4   7     1664.04     1604.40     29.56 o 
   2   4   7       78.64       60.51      5.78 o 
   3   4   7      370.29      365.60      8.87 o 
   4   4   7       52.85       51.94      3.31 o 
   5   4   7      285.89      284.41      8.07 o 
   6   4   7     1329.47     1339.53     26.06 o 
   7   4   7        1.93        0.34      2.19 o 
   8   4   7       73.28       82.38      7.14 o 
   0   5   7     1351.87     1340.89     28.05 o 
   1   5   7      364.39      336.04      8.00 o 
   2   5   7      381.35      351.43      9.25 o 
   3   5   7      821.62      772.26     14.22 o 
   4   5   7       21.37       21.97      2.52 o 
   5   5   7      469.96      474.88     11.44 o 
   6   5   7      178.88      176.45      7.50 o 
   7   5   7       69.69       73.00      5.52 o 
   8   5   7       33.16       31.89      8.67 o 
   1   6   7     1595.12     1523.96     25.60 o 
   2   6   7      619.46      626.33     11.95 o 
   3   6   7     1059.23      984.34     19.55 o 
   4   6   7      121.39      113.93      4.64 o 
   5   6   7      706.49      702.41     15.31 o 
   6   6   7       20.06       27.63      3.60 o 
   7   6   7      391.36      393.18     12.49 o 
   8   6   7       55.88       43.32      9.85 o 
   0   7   7      437.95      462.59     15.42 o 
   1   7   7       20.82       22.63      2.19 o 
   2   7   7      331.18      333.88      9.56 o 
   3   7   7       55.56       59.81      3.87 o 
   4   7   7      405.28      371.68      9.61 o 
   5   7   7      717.99      720.83     18.35 o 
   6   7   7       79.63       89.53      5.78 o 
   7   7   7      296.04      296.18     10.80 o 
   1   8   7     3293.75     3258.01     50.65 o 
   2   8   7       62.99       64.27      3.25 o 
   3   8   7      546.45      533.11     12.07 o 
   4   8   7      181.86      170.12      6.01 o 
   5   8   7      239.60      253.14     10.60 o 
   6   8   7       48.56       54.67      4.91 o 
   7   8   7      189.97      213.53      9.16 o 
   0   9   7      187.91      171.17      9.72 o 
   1   9   7      644.37      609.00     13.55 o 
   2   9   7       55.27       61.52      3.28 o 
   3   9   7      353.80      340.25      9.01 o 
   4   9   7       40.31       48.72      4.17 o 
   5   9   7      524.07      503.19     14.28 o 
   6   9   7      109.49      120.84      6.69 o 
   7   9   7      322.49      326.28     14.18 o 
   1  10   7      321.33      299.11      9.18 o 
   2  10   7        3.52        6.94      1.77 o 
   3  10   7     1521.58     1571.29     39.72 o 
   4  10   7      145.11      140.95      6.46 o 
   5  10   7       72.50       83.82      5.71 o 
   6  10   7       40.62       40.46      4.45 o 
   0  11   7      391.67      385.50     16.03 o 
   1  11   7       13.05       12.62      2.18 o 
   2  11   7      627.66      628.34     13.14 o 
   3  11   7      309.31      297.54      9.72 o 
   4  11   7      129.23      132.94      6.55 o 
   5  11   7       85.20       92.18      5.97 o 
   6  11   7       60.58       48.85      5.15 o 
   1  12   7      205.22      210.05      7.25 o 
   2  12   7       15.40       19.59      2.79 o 
   3  12   7      541.27      507.20     18.47 o 
   4  12   7      136.28      149.16      7.04 o 
   5  12   7      121.71      133.07      8.44 o 
   6  12   7      103.79       81.33      8.05 o 
   0  13   7      744.84      739.87     26.67 o 
   1  13   7       94.94       89.36      7.15 o 
   2  13   7      758.81      744.29     19.28 o 
   3  13   7      199.35      189.31      8.98 o 
   4  13   7      201.12      189.07      8.11 o 
   5  13   7       15.55       19.69      3.77 o 
   1  14   7       77.35       80.00      7.16 o 
   2  14   7       53.32       54.21      5.07 o 
   3  14   7       71.79       71.54      7.13 o 
   4  14   7      194.37      209.67     17.30 o 
   5  14   7       45.08       36.21      6.01 o 
   0  15   7     1595.57     1605.34     77.64 o 
   1  15   7       18.33       24.70      4.97 o 
   2  15   7      439.64      447.89     19.13 o 
   3  15   7       20.20       15.62      4.26 o 
   4  15   7      311.74      323.86     13.43 o 
   1  16   7       83.04      104.54     11.96 o 
   2  16   7      232.60      239.01     11.27 o 
   3  16   7       45.16       37.71      6.13 o 
   0  17   7      125.25      103.64     18.33 o 
   1  17   7       82.88      106.32     12.66 o 
   3  17   7        6.00        2.26      4.37 o 
   0   0   8     6038.60     6071.58    161.23 o 
   2   0   8     1747.25     1677.75     38.64 o 
   4   0   8      276.52      304.76     10.87 o 
   6   0   8       63.29       64.72      5.64 o 
   8   0   8       49.08       53.60      9.55 o 
   1   1   8       22.69       21.80      2.09 o 
   2   1   8      317.78      283.82      6.94 o 
   3   1   8      116.58      105.16      4.03 o 
   4   1   8      198.25      195.22      5.76 o 
   5   1   8       82.12       81.60      4.11 o 
   6   1   8      538.34      543.25     13.21 o 
   7   1   8        5.71        8.19      2.74 o 
   8   1   8      421.87      432.53     17.94 o 
   0   2   8     1711.70     1628.70     37.97 o 
   1   2   8       66.31       52.41      2.40 o 
   2   2   8      708.80      651.60     12.51 o 
   3   2   8        6.35        7.45      1.75 o 
   4   2   8      845.90      827.87     17.77 o 
   5   2   8      238.11      235.92      6.68 o 
   6   2   8      334.56      332.48      9.64 o 
   7   2   8       61.78       73.22      5.39 o 
   8   2   8       39.66       45.31      9.14 o 
   1   3   8     1136.22     1148.90     19.66 o 
   2   3   8      263.09      246.29      6.19 o 
   3   3   8      636.81      592.31     11.02 o 
   4   3   8      385.15      384.00      8.22 o 
   5   3   8      192.61      182.02      6.40 o 
   6   3   8      606.51      619.32     14.40 o 
   7   3   8       87.36       97.05      5.30 o 
   0   4   8     2278.10     2202.61     50.15 o 
   1   4   8        0.25       -0.47      1.20 o 
   2   4   8      295.28      276.05      8.14 o 
   3   4   8      126.40      131.03      5.26 o 
   4   4   8     1150.62     1121.56     24.82 o 
   5   4   8      271.01      255.32      7.73 o 
   6   4   8       39.11       41.47      3.65 o 
   7   4   8      189.85      217.05      8.91 o 
   8   4   8        6.12        6.79      7.11 o 
   1   5   8     1104.22     1079.76     20.07 o 
   2   5   8       43.26       40.14      2.97 o 
   3   5   8      683.90      648.18     14.28 o 
   4   5   8      130.47      125.17      5.07 o 
   5   5   8      542.50      525.87     12.57 o 
   6   5   8      206.65      195.80      7.09 o 
   7   5   8      196.39      220.30     11.37 o 
   0   6   8      548.08      484.12     24.01 o 
   1   6   8       39.43       38.93      3.14 o 
   2   6   8      193.13      183.44      5.94 o 
   3   6   8     1283.54     1288.56     25.19 o 
   4   6   8      144.16      140.25      5.40 o 
   5   6   8      198.78      193.83     10.19 o 
   6   6   8       96.77      111.00      6.33 o 
   7   6   8      345.26      339.43     11.68 o 
   1   7   8     1243.07     1192.39     22.39 o 
   2   7   8      215.46      201.99      6.32 o 
   3   7   8      998.68     1041.72     29.52 o 
   4   7   8       38.76       36.01      3.25 o 
   5   7   8      248.94      249.03      9.03 o 
   6   7   8       45.68       39.60      4.35 o 
   7   7   8       67.16       64.14      5.65 o 
   0   8   8      398.46      408.30     11.36 o 
   1   8   8      234.27      232.87      6.73 o 
   2   8   8      174.77      177.86      5.90 o 
   3   8   8      159.05      158.05      5.74 o 
   4   8   8       44.22       45.48      3.60 o 
   5   8   8      457.17      443.86     13.30 o 
   6   8   8      110.24      124.55      6.95 o 
   7   8   8      271.40      267.94     20.21 o 
   1   9   8      736.21      712.29     15.55 o 
   2   9   8       51.19       60.13      3.77 o 
   3   9   8     1013.08      992.06     20.26 o 
   4   9   8      114.69      117.31      6.10 o 
   5   9   8      102.36      106.24      6.30 o 
   6   9   8       77.29       84.24      6.07 o 
   0  10   8      418.34      426.04     17.81 o 
   1  10   8       23.17       31.67      3.29 o 
   2  10   8      451.79      459.99     11.43 o 
   3  10   8      248.32      235.60      8.42 o 
   4  10   8        3.21        5.17      2.47 o 
   5  10   8      247.30      239.48      9.34 o 
   6  10   8       59.93       65.80      5.75 o 
   1  11   8      835.84      857.58     18.43 o 
   2  11   8       10.65       12.27      2.75 o 
   3  11   8      485.99      447.54     13.65 o 
   4  11   8       73.30       75.79      6.22 o 
   5  11   8       42.24       55.65      5.08 o 
   6  11   8       28.73       36.55      8.65 o 
   0  12   8      461.02      492.13     20.29 o 
   1  12   8       15.28       16.15      3.21 o 
   2  12   8      553.66      542.90     17.45 o 
   3  12   8      131.95      141.08      6.70 o 
   4  12   8      168.28      181.95      8.07 o 
   5  12   8        3.35        8.00      3.53 o 
   1  13   8      180.81      187.53     10.04 o 
   2  13   8       64.81       57.17      7.58 o 
   3  13   8      204.50      210.49      8.49 o 
   4  13   8      197.74      190.88      8.53 o 
   5  13   8       53.43       57.04     12.54 o 
   0  14   8      417.61      428.17     30.60 o 
   1  14   8      157.31      155.65      9.62 o 
   2  14   8      390.61      394.51     19.03 o 
   3  14   8      239.24      239.08     20.27 o 
   4  14   8      369.75      372.80     13.83 o 
   1  15   8        0.63        1.84      3.81 o 
   2  15   8       19.56       18.83      6.90 o 
   3  15   8       93.47       84.19     10.30 o 
   4  15   8      133.72      133.32     14.10 o 
   0  16   8      595.22      566.69     37.44 o 
   1  16   8       83.93       75.19     11.51 o 
   2  16   8      203.69      190.90     17.02 o 
   1  17   8       24.72       49.03     15.32 o 
   2   0   9      189.30      184.92      8.08 o 
   4   0   9      539.07      530.44     16.27 o 
   6   0   9      587.32      593.54     18.66 o 
   0   1   9     1759.81     1651.87     48.85 o 
   1   1   9        0.55        1.65      1.40 o 
   2   1   9     1150.89     1082.95     19.36 o 
   3   1   9      159.15      147.56      5.04 o 
   4   1   9      219.70      211.30      6.35 o 
   5   1   9      194.53      188.29      6.53 o 
   6   1   9       52.12       54.49      4.34 o 
   7   1   9       30.61       38.50      4.71 o 
   1   2   9      635.24      629.37     12.38 o 
   2   2   9      287.54      274.07      7.06 o 
   3   2   9      528.18      503.48     10.93 o 
   4   2   9      243.86      229.19      6.68 o 
   5   2   9       97.02      101.05      5.27 o 
   6   2   9      438.48      423.63     11.62 o 
   7   2   9      115.14      114.85      5.92 o 
   0   3   9     1655.31     1665.80     38.68 o 
   1   3   9       59.97       64.55      3.74 o 
   2   3   9      607.46      560.78     12.57 o 
   3   3   9      220.29      222.35      6.23 o 
   4   3   9     1231.76     1243.69     22.33 o 
   5   3   9      257.56      251.09      7.82 o 
   6   3   9      107.90      106.94      5.46 o 
   7   3   9       42.32       52.72      4.43 o 
   1   4   9      604.29      577.07     12.86 o 
   2   4   9      450.65      437.74     10.54 o 
   3   4   9      799.83      805.13     15.39 o 
   4   4   9      203.60      201.54      7.32 o 
   5   4   9      213.33      221.03      8.72 o 
   6   4   9      138.94      137.74      6.02 o 
   7   4   9      144.54      148.20     12.85 o 
   0   5   9      520.09      531.69     18.22 o 
   1   5   9      228.43      221.77      7.36 o 
   2   5   9      533.68      529.57     12.25 o 
   3   5   9      208.58      197.46      6.45 o 
   4   5   9      617.21      631.33     14.38 o 
   5   5   9       91.70      110.27      5.58 o 
   6   5   9      127.34      141.61      6.28 o 
   7   5   9      305.54      316.58     15.81 o 
   1   6   9      457.18      463.31     10.99 o 
   2   6   9       46.08       48.04      3.53 o 
   3   6   9      579.04      580.57     13.58 o 
   4   6   9       87.52       94.39      4.83 o 
   5   6   9      428.09      442.89     11.43 o 
   6   6   9       69.04       69.31      5.52 o 
   7   6   9       30.93       30.06      8.53 o 
   0   7   9     2696.47     2778.83     63.12 o 
   1   7   9      116.07      112.81      4.36 o 
   2   7   9      142.38      148.16      6.36 o 
   3   7   9      717.69      704.97     17.72 o 
   4   7   9      152.04      145.54      6.83 o 
   5   7   9      215.91      222.65     10.59 o 
   6   7   9        7.20       10.00      3.25 o 
   1   8   9      870.66      883.97     20.59 o 
   2   8   9       72.84       81.13      5.17 o 
   3   8   9      802.02      757.38     19.22 o 
   4   8   9       11.52       12.03      2.55 o 
   5   8   9       92.64       96.81      6.21 o 
   6   8   9       35.31       39.08      4.80 o 
   0   9   9      247.89      258.39     10.15 o 
   1   9   9       74.64       85.26      5.29 o 
   2   9   9      204.88      213.42      8.13 o 
   3   9   9      264.27      278.19      9.49 o 
   4   9   9      146.83      140.00      6.77 o 
   5   9   9      167.55      175.43      8.38 o 
   6   9   9       23.48       23.06      7.51 o 
   1  10   9     1263.07     1304.34     28.50 o 
   2  10   9       44.43       46.12      4.37 o 
   3  10   9      343.34      348.91     16.07 o 
   4  10   9       23.49       32.02      4.05 o 
   5  10   9       94.05       92.91      6.31 o 
   6  10   9        0.40        5.07      5.73 o 
   0  11   9      386.42      383.24     17.41 o 
   1  11   9       99.67      111.52      7.41 o 
   2  11   9      304.92      316.46     10.51 o 
   3  11   9      124.33      131.41      7.94 o 
   4  11   9      184.30      185.19     13.96 o 
   5  11   9      159.39      151.81     10.03 o 
   1  12   9      466.58      477.53     16.37 o 
   2  12   9        4.95        7.29      3.49 o 
   3  12   9      357.34      372.53     14.15 o 
   4  12   9       99.62      106.87     10.26 o 
   5  12   9       66.25       71.28     10.73 o 
   0  13   9      526.43      554.60     22.91 o 
   1  13   9      111.60      109.59     18.59 o 
   2  13   9      203.83      196.68     13.09 o 
   3  13   9       88.63       97.32      7.68 o 
   4  13   9      162.06      189.70     15.69 o 
   1  14   9       82.40       83.74      9.37 o 
   2  14   9       47.58       45.65      9.45 o 
   3  14   9       85.41       95.30     10.92 o 
   4  14   9      152.18      182.21     16.03 o 
   0  15   9      318.21      341.10     27.93 o 
   1  15   9        8.53        5.50      4.98 o 
   2  15   9      253.20      264.88     16.32 o 
   0   0  10      990.96      991.29     44.11 o 
   2   0  10      770.25      766.84     25.16 o 
   4   0  10      847.76      841.82     23.14 o 
   6   0  10       67.01       70.53     24.77 o 
   1   1  10      277.60      267.66      8.43 o 
   2   1  10      138.85      133.17      4.92 o 
   3   1  10       15.68       13.39      2.32 o 
   4   1  10      192.34      180.24      8.22 o 
   5   1  10        8.21       10.42      2.43 o 
   6   1  10      575.82      599.77     15.05 o 
   7   1  10      105.70       95.56     11.97 o 
   0   2  10      442.54      432.70     23.74 o 
   1   2  10      122.93      120.05      4.98 o 
   2   2  10      896.22      871.13     16.58 o 
   3   2  10      145.91      139.31      5.20 o 
   4   2  10      376.77      387.31      8.85 o 
   5   2  10       24.04       28.94      3.77 o 
   6   2  10       82.02       84.94      5.20 o 
   7   2  10      109.09       87.28     11.63 o 
   1   3  10      724.64      737.96     19.08 o 
   2   3  10      158.18      162.29      8.01 o 
   3   3  10      309.12      305.72      8.76 o 
   4   3  10      231.58      232.16      8.60 o 
   5   3  10      116.64      116.60      5.56 o 
   6   3  10      106.69      101.91      5.63 o 
   7   3  10       25.68       29.74      5.96 o 
   0   4  10      372.23      367.98     14.98 o 
   1   4  10      277.41      255.28      7.72 o 
   2   4  10      739.69      743.10     16.14 o 
   3   4  10       67.26       71.20      4.41 o 
   4   4  10      467.60      464.79     13.51 o 
   5   4  10       97.56      102.17      5.39 o 
   6   4  10       27.11       26.24      3.53 o 
   1   5  10      277.67      272.65      8.04 o 
   2   5  10       51.22       53.58      3.92 o 
   3   5  10     1067.26     1069.28     24.47 o 
   4   5  10      149.91      135.54      6.75 o 
   5   5  10      122.25      127.97      6.02 o 
   6   5  10       33.35       40.55      4.11 o 
   0   6  10      656.36      664.13     22.92 o 
   1   6  10      114.59      119.30      5.17 o 
   2   6  10       67.93       70.94      4.38 o 
   3   6  10      406.23      418.89     12.56 o 
   4   6  10      150.77      140.42      6.90 o 
   5   6  10      194.76      201.08      7.43 o 
   6   6  10        1.98        0.90      3.78 o 
   1   7  10      769.66      771.38     16.45 o 
   2   7  10       25.68       29.91      5.56 o 
   3   7  10      723.01      736.01     20.49 o 
   4   7  10      171.89      157.88      7.41 o 
   5   7  10      158.34      162.64      7.70 o 
   6   7  10       53.13       43.66      8.94 o 
   0   8  10      228.48      234.89     11.48 o 
   1   8  10       28.41       31.83      3.87 o 
   2   8  10       55.10       64.31      5.05 o 
   3   8  10      275.26      277.82     17.32 o 
   4   8  10       36.61       42.55      4.64 o 
   5   8  10       54.13       70.65      7.01 o 
   6   8  10        2.56        1.81      5.70 o 
   1   9  10      727.47      743.86     18.63 o 
   2   9  10       10.86       13.24      3.05 o 
   3   9  10      206.93      221.40      8.87 o 
   4   9  10       42.26       40.58      5.45 o 
   5   9  10      174.32      201.53     10.83 o 
   0  10  10       87.65      109.46     12.43 o 
   1  10  10        1.84        4.12      2.58 o 
   2  10  10      176.71      198.44     10.72 o 
   3  10  10      173.35      171.69      9.27 o 
   4  10  10      252.28      236.85     11.45 o 
   1  11  10      448.55      441.80     15.92 o 
   2  11  10       13.27       15.08      3.35 o 
   3  11  10      174.70      195.41     11.33 o 
   4  11  10       13.69       15.79      4.57 o 
   0  12  10      791.37      884.25     43.10 o 
   1  12  10       37.02       44.68      5.69 o 
   2  12  10       73.53       70.64      9.10 o 
   3  12  10       23.65       24.26      4.97 o 
   4  12  10      195.15      186.03     15.75 o 
   1  13  10      111.88      107.06     10.61 o 
   2  13  10       72.46       77.85      9.83 o 
   0  14  10      522.20      564.97     31.85 o 
   1  14  10       30.56       27.30      7.46 o 
   2  14  10      325.43      316.88     18.13 o 
   1  15  10       63.57       83.14     12.88 o 
   2   0  11      230.49      230.24     13.74 o 
   4   0  11      435.01      419.20     14.80 o 
   6   0  11      550.79      530.95     30.01 o 
   0   1  11      489.40      486.50     18.88 o 
   1   1  11      107.05      113.82      6.08 o 
   2   1  11      899.12      891.51     17.30 o 
   3   1  11       22.24       23.27      2.91 o 
   4   1  11      206.62      206.77      6.87 o 
   5   1  11       26.24       29.04      3.72 o 
   6   1  11      152.51      158.45      8.57 o 
   1   2  11       50.59       56.85      4.57 o 
   2   2  11       32.82       38.29      3.68 o 
   3   2  11      231.94      222.19      6.93 o 
   4   2  11      114.32      114.16      5.26 o 
   5   2  11       62.46       61.03      5.24 o 
   6   2  11       85.48       80.53      6.51 o 
   0   3  11      364.92      365.82     15.53 o 
   1   3  11      458.65      465.25     12.94 o 
   2   3  11      729.03      759.90     16.70 o 
   3   3  11      178.01      162.94      6.40 o 
   4   3  11      296.81      287.95     10.15 o 
   5   3  11       99.43      110.15      6.69 o 
   6   3  11        5.69        7.80      4.17 o 
   1   4  11      292.51      295.63      9.66 o 
   2   4  11      174.99      158.65      6.87 o 
   3   4  11      312.10      316.60      9.98 o 
   4   4  11      237.98      239.24      9.21 o 
   5   4  11      156.67      157.87      7.72 o 
   6   4  11       23.24       24.00      5.52 o 
   0   5  11      284.13      278.71     20.24 o 
   1   5  11      309.83      310.42      9.06 o 
   2   5  11      143.29      147.02      6.15 o 
   3   5  11       25.62       29.57      4.07 o 
   4   5  11      184.16      180.01      8.06 o 
   5   5  11      234.74      215.21     11.33 o 
   6   5  11       29.13       29.13      8.40 o 
   1   6  11      955.44      990.44     20.63 o 
   2   6  11      175.15      174.95      7.69 o 
   3   6  11      457.88      454.69     13.66 o 
   4   6  11       47.72       55.80      5.27 o 
   5   6  11       32.36       28.03      4.21 o 
   0   7  11       83.77       86.26      9.02 o 
   1   7  11      163.16      168.65      6.62 o 
   2   7  11      163.85      174.06      7.79 o 
   3   7  11      211.54      197.58      8.59 o 
   4   7  11       65.81       66.17      5.59 o 
   1   8  11      367.97      367.45     11.76 o 
   2   8  11        2.80        1.65      2.51 o 
   3   8  11      342.38      345.38     11.64 o 
   4   8  11       81.18       77.82      6.05 o 
   0   9  11      142.33      138.54     13.40 o 
   1   9  11      216.58      217.06      8.82 o 
   2   9  11       71.54       81.21      5.89 o 
   3   9  11       92.27       82.10      6.11 o 
   4   9  11        1.25       -1.17      3.30 o 
   1  10  11      534.88      610.48     23.59 o 
   2  10  11       70.96       75.59      5.87 o 
   3  10  11      158.08      181.37      8.64 o 
   0  11  11      286.62      316.70     22.18 o 
   1  11  11       30.48       39.34      6.39 o 
   2  11  11       46.55       44.64      5.00 o 
   3  11  11       38.88       43.02      7.94 o 
   1  12  11      161.30      154.50     11.15 o 
   2  12  11       75.96       68.98      9.78 o 
   3  12  11       40.16       51.54      9.89 o 
   0  13  11      239.06      272.11     21.07 o 
   1  13  11       11.03       20.19      8.56 o 
   0   0  12      315.11      331.21     21.73 o 
   2   0  12      370.10      379.33     15.19 o 
   4   0  12       84.66       98.19      7.68 o 
   1   1  12       28.87       32.64      3.94 o 
   2   1  12      272.33      273.57      8.73 o 
   3   1  12       58.81       61.70      4.29 o 
   4   1  12      288.90      285.95      8.67 o 
   5   1  12      100.62       96.17      6.19 o 
   0   2  12      646.79      666.93     51.37 o 
   1   2  12       89.59       97.54      5.97 o 
   2   2  12      382.75      393.47     10.97 o 
   3   2  12       19.78       18.86      3.17 o 
   4   2  12      186.16      189.25      8.47 o 
   5   2  12       12.57       13.60      4.54 o 
   1   3  12      168.10      172.65      7.43 o 
   2   3  12       17.78       18.19      3.51 o 
   3   3  12      331.65      328.27     10.01 o 
   4   3  12      153.47      137.72      7.49 o 
   5   3  12      238.88      264.55     12.33 o 
   0   4  12       80.93       90.80      8.40 o 
   1   4  12        3.23        7.62      2.62 o 
   2   4  12      934.55      970.27     25.37 o 
   3   4  12       83.86       89.20      6.26 o 
   4   4  12       98.46       90.85      6.43 o 
   5   4  12       75.43       76.55      8.46 o 
   1   5  12      699.44      727.69     18.47 o 
   2   5  12       22.27       30.66      3.78 o 
   3   5  12       71.87       72.81      5.82 o 
   4   5  12       94.98       85.29      6.31 o 
   5   5  12       61.28       69.31     11.32 o 
   0   6  12      186.94      213.10     18.40 o 
   1   6  12       11.93       15.88      3.23 o 
   2   6  12      200.28      189.19     10.78 o 
   3   6  12        6.61        3.75      2.89 o 
   4   6  12        4.37        7.98      3.35 o 
   1   7  12      345.02      356.81     14.97 o 
   2   7  12       37.20       39.46      4.82 o 
   3   7  12      178.15      190.31     12.47 o 
   4   7  12        1.27        3.89      5.29 o 
   0   8  12       32.16       45.21      6.64 o 
   1   8  12       20.58       23.24      4.34 o 
   2   8  12       17.19       19.27      4.11 o 
   3   8  12       95.73       99.89      6.87 o 
   4   8  12        2.30        5.70      6.11 o 
   1   9  12      242.43      270.17     11.58 o 
   2   9  12       34.25       34.84      4.80 o 
   3   9  12      243.92      256.12     12.44 o 
   0  10  12      345.34      345.87     24.06 o 
   1  10  12      270.20      296.02     15.68 o 
   2  10  12      114.99      111.05      8.49 o 
   3  10  12       16.27        3.60      6.29 o 
   1  11  12      337.09      367.04     25.06 o 
   2  11  12       59.36       47.42      8.60 o 
   2   0  13       36.59       49.68      8.62 o 
   4   0  13      247.28      234.67     15.66 o 
   0   1  13      611.88      616.68     23.88 o 
   1   1  13        2.35        2.91      2.61 o 
   2   1  13       92.37       95.91      8.10 o 
   3   1  13       54.91       48.97      4.63 o 
   4   1  13      155.87      165.70      9.99 o 
   1   2  13      146.70      161.63      7.71 o 
   2   2  13       28.01       26.70      4.03 o 
   3   2  13       65.20       71.93      5.29 o 
   4   2  13      174.41      162.33     12.78 o 
   0   3  13      109.73      129.01     10.26 o 
   1   3  13       75.97       79.42      5.93 o 
   2   3  13      680.82      672.95     18.04 o 
   3   3  13      101.57      106.62      7.02 o 
   4   3  13       80.49       58.85     14.73 o 
   1   4  13      455.13      492.23     14.55 o 
   2   4  13      143.39      133.18      8.47 o 
   3   4  13       88.26       93.63      6.82 o 
   4   4  13       75.94       59.37     15.78 o 
   0   5  13       92.72      110.52     23.56 o 
   1   5  13       81.32       81.31      6.02 o 
   2   5  13      521.09      542.83     18.18 o 
   3   5  13       74.76       83.58      9.97 o 
   1   6  13      415.15      433.67     13.50 o 
   2   6  13      100.17      113.39      8.21 o 
   3   6  13       74.46       77.91     16.18 o 
   0   7  13      102.88       94.28      9.22 o 
   1   7  13       10.25       14.12      4.21 o 
   2   7  13        3.32        4.55      4.30 o 
   3   7  13       25.82       32.75     13.81 o 
   1   8  13      198.15      207.25     12.69 o 
   2   8  13       29.57       21.14      7.90 o 
   0   0  14      841.28      877.76     44.86 o 
   2   0  14      203.60      227.68     19.51 o 
   1   1  14        4.92        2.99      3.14 o 
   2   1  14        7.26       11.93      6.10 o 
   0   2  14      278.37      290.71     15.56 o 
   1   2  14       25.62       26.17      9.00 o 
   2   2  14      265.15      247.42     19.90 o 
   3   2  14       28.43       22.25      9.44 o 
   1   3  14      150.08      152.45     12.03 o 
   2   3  14      108.03       94.34     13.54 o 
   0   4  14      180.84      199.02     17.79 o 
   1   4  14       15.99       15.31     10.14 o 
   1   5  14      276.64      292.57     22.09 o 
   0   6  14       33.68       39.09      9.96 o 
                                                 
